# Supplementary material for: An automatic integrative method for learning interpretable communities of biological pathways
Source: NAR Genom Bioinform. 2022 Jun 24;4(2):lqac044. doi: 10.1093/nargab/lqac044 (PMC9228877; doi:10.1093/nargab/lqac044)
Supplement: lqac044_Supplemental_Files [file lqac044_supplemental_files.zip]

Archive with 5 entries (5 files):
- SourceCode.zip
- SupplementaryMaterialsClean.pdf
- SuppTable1.csv
- SuppTable2.xlsx
- SuppTable3.csv
