# Supplementary material for: An automatic integrative method for learning interpretable communities of biological pathways
Source: NAR Genom Bioinform. 2022 Jun 24;4(2):lqac044. doi: 10.1093/nargab/lqac044 (PMC9228877; doi:10.1093/nargab/lqac044)
Supplement: lqac044_Supplemental_Files [file lqac044_supplemental_files.zip › SuppTable1.csv]

community	pathway	hubness in community	curated category
1	KEGG_GLYCOLYSIS_GLUCONEOGENESIS	0.00178429	Carbohydrate metabolism
1	KEGG_CITRATE_CYCLE_TCA_CYCLE	0.002442187	Carbohydrate metabolism
1	KEGG_PENTOSE_AND_GLUCURONATE_INTERCONVERSIONS	0.001102505	Carbohydrate metabolism
1	KEGG_ASCORBATE_AND_ALDARATE_METABOLISM	0.001244038	Carbohydrate metabolism
1	KEGG_FATTY_ACID_METABOLISM	0.002164447	Carbohydrate metabolism
1	KEGG_STEROID_BIOSYNTHESIS	0.000884295	Carbohydrate metabolism
1	KEGG_PRIMARY_BILE_ACID_BIOSYNTHESIS	0.002022545	Carbohydrate metabolism
1	KEGG_STEROID_HORMONE_BIOSYNTHESIS	0.00473173	Global and overview maps
1	KEGG_OXIDATIVE_PHOSPHORYLATION	0.02025147	Lipid metabolism
1	KEGG_ALANINE_ASPARTATE_AND_GLUTAMATE_METABOLISM	0.000476825	Lipid metabolism
1	KEGG_GLYCINE_SERINE_AND_THREONINE_METABOLISM	0.001035675	Lipid metabolism
1	KEGG_CYSTEINE_AND_METHIONINE_METABOLISM	0.000543533	Energy metabolism
1	KEGG_VALINE_LEUCINE_AND_ISOLEUCINE_DEGRADATION	0.001502505	Nucleotide metabolism
1	KEGG_LYSINE_DEGRADATION	0.000993644	Nucleotide metabolism
1	KEGG_ARGININE_AND_PROLINE_METABOLISM	0.001289586	Amino acid metabolism
1	KEGG_HISTIDINE_METABOLISM	0.000727274	Amino acid metabolism
1	KEGG_TYROSINE_METABOLISM	0.001732694	Amino acid metabolism
1	KEGG_PHENYLALANINE_METABOLISM	0.000796983	Amino acid metabolism
1	KEGG_TRYPTOPHAN_METABOLISM	0.002082997	Amino acid metabolism
1	KEGG_BETA_ALANINE_METABOLISM	0.000811937	Amino acid metabolism
1	KEGG_TAURINE_AND_HYPOTAURINE_METABOLISM	0.000291862	Amino acid metabolism
1	KEGG_SELENOAMINO_ACID_METABOLISM	0.000262748	Amino acid metabolism
1	KEGG_GLUTATHIONE_METABOLISM	0.001928372	Amino acid metabolism
1	KEGG_STARCH_AND_SUCROSE_METABOLISM	0.000864352	Amino acid metabolism
1	KEGG_ARACHIDONIC_ACID_METABOLISM	0.003618031	Amino acid metabolism
1	KEGG_PYRUVATE_METABOLISM	0.001761918	Metabolism of other amino acids
1	KEGG_GLYOXYLATE_AND_DICARBOXYLATE_METABOLISM	0.000504285	Metabolism of other amino acids
1	KEGG_PROPANOATE_METABOLISM	0.001146643	Metabolism of other amino acids
1	KEGG_BUTANOATE_METABOLISM	0.001145641	Metabolism of other amino acids
1	KEGG_ONE_CARBON_POOL_BY_FOLATE	0.000381568	Carbohydrate metabolism
1	KEGG_FOLATE_BIOSYNTHESIS	0.000183775	Glycan biosynthesis and metabolism
1	KEGG_RETINOL_METABOLISM	0.005506413	Glycan biosynthesis and metabolism
1	KEGG_PORPHYRIN_AND_CHLOROPHYLL_METABOLISM	0.00115735	Glycan biosynthesis and metabolism
1	KEGG_TERPENOID_BACKBONE_BIOSYNTHESIS	0.000284748	Carbohydrate metabolism
1	KEGG_LIMONENE_AND_PINENE_DEGRADATION	0.000567589	Glycan biosynthesis and metabolism
1	KEGG_NITROGEN_METABOLISM	0.000184197	Glycan biosynthesis and metabolism
1	KEGG_METABOLISM_OF_XENOBIOTICS_BY_CYTOCHROME_P450	0.005977988	Glycan biosynthesis and metabolism
1	KEGG_DRUG_METABOLISM_CYTOCHROME_P450	0.006021355	Glycan biosynthesis and metabolism
1	KEGG_DRUG_METABOLISM_OTHER_ENZYMES	0.001886924	Lipid metabolism
1	KEGG_BIOSYNTHESIS_OF_UNSATURATED_FATTY_ACIDS	0.000748103	Carbohydrate metabolism
1	KEGG_PEROXISOME	0.002044414	Glycan biosynthesis and metabolism
1	KEGG_ALZHEIMERS_DISEASE	0.017253978	Lipid metabolism
1	KEGG_PARKINSONS_DISEASE	0.020499933	Lipid metabolism
1	KEGG_HUNTINGTONS_DISEASE	0.013976751	Lipid metabolism
1	REACTOME_PYRUVATE_METABOLISM_AND_CITRIC_ACID_TCA_CYCLE	0.003752248	Lipid metabolism
1	REACTOME_BILE_ACID_AND_BILE_SALT_METABOLISM	0.003016545	Lipid metabolism
1	REACTOME_SYNTHESIS_OF_BILE_ACIDS_AND_BILE_SALTS_VIA_7ALPHA_HYDROXYCHOLESTEROL	0.002565506	Lipid metabolism
1	REACTOME_SYNTHESIS_OF_BILE_ACIDS_AND_BILE_SALTS_VIA_24_HYDROXYCHOLESTEROL	0.002119012	Glycan biosynthesis and metabolism
1	REACTOME_SYNTHESIS_OF_BILE_ACIDS_AND_BILE_SALTS	0.003036142	Glycan biosynthesis and metabolism
1	REACTOME_ANDROGEN_BIOSYNTHESIS	0.000844763	Glycan biosynthesis and metabolism
1	REACTOME_TETRAHYDROBIOPTERIN_BH4_SYNTHESIS_RECYCLING_SALVAGE_AND_REGULATION	0.000289776	Carbohydrate metabolism
1	REACTOME_METABOLISM_OF_VITAMINS_AND_COFACTORS	0.002154662	Carbohydrate metabolism
1	REACTOME_SULFUR_AMINO_ACID_METABOLISM	0.000625238	Carbohydrate metabolism
1	REACTOME_MITOCHONDRIAL_PROTEIN_IMPORT	0.001234929	Carbohydrate metabolism
1	REACTOME_REVERSIBLE_HYDRATION_OF_CARBON_DIOXIDE	0.000126994	Metabolism of cofactors and vitamins
1	REACTOME_REGULATION_OF_PYRUVATE_DEHYDROGENASE_PDH_COMPLEX	0.000985896	Metabolism of cofactors and vitamins
1	REACTOME_BIOLOGICAL_OXIDATIONS	0.011880557	Metabolism of cofactors and vitamins
1	REACTOME_XENOBIOTICS	0.00489495	Metabolism of cofactors and vitamins
1	REACTOME_CYTOCHROME_P450_ARRANGED_BY_SUBSTRATE_TYPE	0.012185352	Metabolism of cofactors and vitamins
1	REACTOME_ENDOGENOUS_STEROLS	0.003974649	Metabolism of cofactors and vitamins
1	REACTOME_MITOCHONDRIAL_FATTY_ACID_BETA_OXIDATION	0.001317216	Metabolism of cofactors and vitamins
1	REACTOME_PEROXISOMAL_LIPID_METABOLISM	0.001379137	Metabolism of terpenoids and polyketides
1	REACTOME_CITRIC_ACID_CYCLE_TCA_CYCLE	0.002507399	Metabolism of terpenoids and polyketides
1	REACTOME_BRANCHED_CHAIN_AMINO_ACID_CATABOLISM	0.000555489	Energy metabolism
1	REACTOME_PYRUVATE_METABOLISM	0.001581737	Energy metabolism
1	REACTOME_RESPIRATORY_ELECTRON_TRANSPORT	0.023608365	Translation
1	REACTOME_ETHANOL_OXIDATION	0.001337858	Xenobiotics biodegradation and metabolism
1	REACTOME_GLUCURONIDATION	0.001185454	Xenobiotics biodegradation and metabolism
1	REACTOME_CYTOSOLIC_SULFONATION_OF_SMALL_MOLECULES	0.000452083	Xenobiotics biodegradation and metabolism
1	REACTOME_GLUTATHIONE_CONJUGATION	0.001673384	Lipid metabolism
1	REACTOME_TRYPTOPHAN_CATABOLISM	0.000451556	Membrane transport
1	REACTOME_CHOLESTEROL_BIOSYNTHESIS	0.001029331	Translation
1	REACTOME_METABOLISM_OF_PORPHYRINS	0.000533196	Folding, sorting and degradation
1	REACTOME_METHIONINE_SALVAGE_PATHWAY	8.36E-05	Transcription
1	REACTOME_ERYTHROCYTES_TAKE_UP_OXYGEN_AND_RELEASE_CARBON_DIOXIDE	0.00024875	Transcription
1	REACTOME_MITOCHONDRIAL_IRON_SULFUR_CLUSTER_BIOGENESIS	0.000520878	Replication and repair
1	REACTOME_THE_CITRIC_ACID_TCA_CYCLE_AND_RESPIRATORY_ELECTRON_TRANSPORT	0.021664677	Transcription
1	REACTOME_O2_CO2_EXCHANGE_IN_ERYTHROCYTES	0.000468035	Folding, sorting and degradation
1	REACTOME_ACYL_CHAIN_REMODELING_OF_CL	0.000209827	Folding, sorting and degradation
1	REACTOME_PHASE_II_CONJUGATION_OF_COMPOUNDS	0.003433462	Endocrine system
1	REACTOME_METHYLATION	0.000594803	Replication and repair
1	REACTOME_SULFIDE_OXIDATION_TO_SULFATE	0.000153801	Replication and repair
1	REACTOME_DEGRADATION_OF_CYSTEINE_AND_HOMOCYSTEINE	0.000338395	Replication and repair
1	REACTOME_RESPIRATORY_ELECTRON_TRANSPORT_ATP_SYNTHESIS_BY_CHEMIOSMOTIC_COUPLING_AND_HEAT_PRODUCTION_BY_UNCOUPLING_PROTEINS	0.025378542	Replication and repair
1	REACTOME_GLUTATHIONE_SYNTHESIS_AND_RECYCLING	0.000412718	Replication and repair
1	REACTOME_HEME_BIOSYNTHESIS	0.000367471	Signal transduction
1	REACTOME_HEME_DEGRADATION	0.000254602	Signal transduction
1	REACTOME_ESTROGEN_BIOSYNTHESIS	0.000627003	Signal transduction
1	REACTOME_SYNTHESIS_OF_BILE_ACIDS_AND_BILE_SALTS_VIA_27_HYDROXYCHOLESTEROL	0.002306496	Signaling molecules and interaction
1	REACTOME_MINERALOCORTICOID_BIOSYNTHESIS	0.000628035	Immune system
1	REACTOME_GLUCOCORTICOID_BIOSYNTHESIS	0.001203383	Signal transduction
1	REACTOME_METABOLISM_OF_STEROID_HORMONES	0.002847557	Signaling molecules and interaction
1	REACTOME_PREGNENOLONE_BIOSYNTHESIS	0.00086106	Cell growth and death
1	REACTOME_COBALAMIN_CBL_VITAMIN_B12_TRANSPORT_AND_METABOLISM	0.000622381	Cell growth and death
1	REACTOME_METABOLISM_OF_FOLATE_AND_PTERINES	0.000466318	Cell growth and death
1	REACTOME_BIOTIN_TRANSPORT_AND_METABOLISM	0.000305796	Folding, sorting and degradation
1	REACTOME_VITAMIN_D_CALCIFEROL_METABOLISM	0.000617486	Folding, sorting and degradation
1	REACTOME_NICOTINATE_METABOLISM	0.00045785	Transport and catabolism
1	REACTOME_VITAMIN_B2_RIBOFLAVIN_METABOLISM	5.09E-05	Transport and catabolism
1	REACTOME_METABOLISM_OF_WATER_SOLUBLE_VITAMINS_AND_COFACTORS	0.001900842	Transport and catabolism
1	REACTOME_NICOTINAMIDE_SALVAGING	0.000459731	Transport and catabolism
1	REACTOME_ALPHA_LINOLENIC_OMEGA3_AND_LINOLEIC_OMEGA6_ACID_METABOLISM	0.000474927	Signal transduction
1	REACTOME_METABOLISM_OF_AMINE_DERIVED_HORMONES	0.000700402	Cell growth and death
1	REACTOME_SEROTONIN_AND_MELATONIN_BIOSYNTHESIS	0.000219731	Circulatory system
1	REACTOME_THYROXINE_BIOSYNTHESIS	0.000390933	Circulatory system
1	REACTOME_VITAMINS	0.001251245	Signal transduction
1	REACTOME_FATTY_ACIDS	0.00333454	Development and regeneration
1	REACTOME_PHASE_I_FUNCTIONALIZATION_OF_COMPOUNDS	0.013991031	Signal transduction
1	REACTOME_MISCELLANEOUS_SUBSTRATES	0.002615864	Signal transduction
1	REACTOME_EICOSANOIDS	0.002608899	Signal transduction
1	REACTOME_CYP2E1_REACTIONS	0.002777833	Development and regeneration
1	REACTOME_SYNTHESIS_OF_EPOXY_EET_AND_DIHYDROXYEICOSATRIENOIC_ACIDS_DHET	0.001839903	Signal transduction
1	REACTOME_SYNTHESIS_OF_5_EICOSATETRAENOIC_ACIDS	0.000475419	Cellular community - eukaryotes
1	REACTOME_SYNTHESIS_OF_LEUKOTRIENES_LT_AND_EOXINS_EX	0.001895396	Signaling molecules and interaction
1	REACTOME_SYNTHESIS_OF_LIPOXINS_LX	0.000449141	Signaling molecules and interaction
1	REACTOME_SYNTHESIS_OF_12_EICOSATETRAENOIC_ACID_DERIVATIVES	0.000552022	Cellular community - eukaryotes
1	REACTOME_ARACHIDONIC_ACID_METABOLISM	0.005139366	Cellular community - eukaryotes
1	REACTOME_SYNTHESIS_OF_15_EICOSATETRAENOIC_ACID_DERIVATIVES	0.000509409	Cellular community - eukaryotes
1	REACTOME_UBIQUINOL_BIOSYNTHESIS	0.000194951	Immune system
1	REACTOME_SYNTHESIS_OF_16_20_HYDROXYEICOSATETRAENOIC_ACIDS_HETE	0.002326319	Immune system
1	REACTOME_SYNTHESIS_OF_PROSTAGLANDINS_PG_AND_THROMBOXANES_TX	0.001402008	Endocrine system
1	REACTOME_THE_RETINOID_CYCLE_IN_CONES_DAYLIGHT_VISION	0.000127036	Immune system
1	REACTOME_METABOLISM_OF_INGESTED_SEMET_SEC_MESEC_INTO_H2SE	0.00020213	Immune system
1	REACTOME_THE_CANONICAL_RETINOID_CYCLE_IN_RODS_TWILIGHT_VISION	0.000829108	Immune system
1	REACTOME_DISEASES_ASSOCIATED_WITH_VISUAL_TRANSDUCTION	0.000241809	Immune system
1	REACTOME_DEFECTS_IN_COBALAMIN_B12_METABOLISM	0.000610553	Signal transduction
1	REACTOME_DEFECTS_IN_VITAMIN_AND_COFACTOR_METABOLISM	0.000796688	Immune system
1	REACTOME_DETOXIFICATION_OF_REACTIVE_OXYGEN_SPECIES	0.001853171	Immune system
1	REACTOME_DEFECTS_IN_BIOTIN_BTN_METABOLISM	0.000259325	Immune system
1	REACTOME_ALPHA_OXIDATION_OF_PHYTANATE	0.000360352	Immune system
1	REACTOME_GLYOXYLATE_METABOLISM_AND_GLYCINE_DEGRADATION	0.001359989	Immune system
1	REACTOME_BETA_OXIDATION_OF_PRISTANOYL_COA	0.000593421	Immune system
1	REACTOME_BETA_OXIDATION_OF_VERY_LONG_CHAIN_FATTY_ACIDS	0.000522368	Immune system
1	REACTOME_SYNTHESIS_OF_DOLICHYL_PHOSPHATE	7.67E-05	Immune system
1	REACTOME_SIGNALING_BY_RETINOIC_ACID	0.002277378	Environmental adaptation
1	REACTOME_RA_BIOSYNTHESIS_PATHWAY	0.001989671	Nervous system
1	REACTOME_AFLATOXIN_ACTIVATION_AND_DETOXIFICATION	0.001284026	Nervous system
1	REACTOME_METABOLISM_OF_LIPIDS	0.00804276	Nervous system
1	REACTOME_METABOLIC_DISORDERS_OF_BIOLOGICAL_OXIDATION_ENZYMES	0.004012225	Sensory system
1	REACTOME_TP53_REGULATES_METABOLIC_GENES	0.003384493	Sensory system
1	REACTOME_FRUCTOSE_METABOLISM	0.000245848	Cell motility
1	REACTOME_FORMATION_OF_XYLULOSE_5_PHOSPHATE	0.000272324	Endocrine system
1	REACTOME_MELANIN_BIOSYNTHESIS	0.000145904	Endocrine system
1	REACTOME_DISEASES_OF_METABOLISM	0.003692543	Endocrine system
1	REACTOME_PROTEIN_REPAIR	0.000180912	Endocrine system
1	REACTOME_CHOLINE_CATABOLISM	0.000190913	Endocrine system
1	REACTOME_COMPLEX_I_BIOGENESIS	0.014697007	Endocrine and metabolic disease
1	REACTOME_FRUCTOSE_CATABOLISM	0.0001044	Endocrine and metabolic disease
1	REACTOME_UREA_CYCLE	3.98E-05	Endocrine and metabolic disease
1	REACTOME_HISTIDINE_CATABOLISM	6.46E-05	Excretory system
1	REACTOME_PROPIONYL_COA_CATABOLISM	0.000183214	Excretory system
1	REACTOME_LYSINE_CATABOLISM	0.000528723	Excretory system
1	REACTOME_DNA_DAMAGE_REVERSAL	0.000263236	Neurodegenerative disease
1	REACTOME_KETONE_BODY_METABOLISM	0.000211682	Neurodegenerative disease
1	REACTOME_SYNTHESIS_OF_KETONE_BODIES	0.000206783	Neurodegenerative disease
1	REACTOME_MITOCHONDRIAL_FATTY_ACID_BETA_OXIDATION_OF_SATURATED_FATTY_ACIDS	0.000633216	Neurodegenerative disease
1	REACTOME_MITOCHONDRIAL_FATTY_ACID_BETA_OXIDATION_OF_UNSATURATED_FATTY_ACIDS	0.000415285	Neurodegenerative disease
1	REACTOME_BETA_OXIDATION_OF_LAUROYL_COA_TO_DECANOYL_COA_COA	0.000362735	Infectious disease: bacterial
1	REACTOME_BETA_OXIDATION_OF_DECANOYL_COA_TO_OCTANOYL_COA_COA	0.000401569	Infectious disease: bacterial
1	REACTOME_BETA_OXIDATION_OF_OCTANOYL_COA_TO_HEXANOYL_COA	0.000365337	Infectious disease: bacterial
1	REACTOME_BETA_OXIDATION_OF_HEXANOYL_COA_TO_BUTANOYL_COA	0.000360783	Infectious disease: parasitic
1	REACTOME_BETA_OXIDATION_OF_BUTANOYL_COA_TO_ACETYL_COA	0.000208928	Cancer: overview
1	REACTOME_WAX_AND_PLASMALOGEN_BIOSYNTHESIS	0.000203935	Cancer: specific types
1	REACTOME_METABOLISM_OF_STEROIDS	0.005884155	Cancer: specific types
1	REACTOME_TYROSINE_CATABOLISM	0.000188062	Cancer: specific types
1	REACTOME_PHENYLALANINE_AND_TYROSINE_METABOLISM	0.000383066	Cancer: specific types
1	REACTOME_ASPARTATE_AND_ASPARAGINE_METABOLISM	0.000172898	Cancer: specific types
1	REACTOME_PHENYLALANINE_METABOLISM	0.000249565	Cancer: specific types
1	REACTOME_GLUTAMATE_AND_GLUTAMINE_METABOLISM	0.00024439	Cancer: specific types
1	REACTOME_FATTY_ACID_METABOLISM	0.005952889	Cancer: specific types
1	REACTOME_METABOLISM_OF_COFACTORS	0.000488668	Cancer: specific types
1	REACTOME_BIOSYNTHESIS_OF_SPECIALIZED_PRORESOLVING_MEDIATORS_SPMS	0.002236875	Cancer: specific types
1	REACTOME_BIOSYNTHESIS_OF_EPA_DERIVED_SPMS	0.000447124	Cancer: specific types
1	REACTOME_BIOSYNTHESIS_OF_MARESINS	0.00163307	Cancer: specific types
1	REACTOME_BIOSYNTHESIS_OF_E_SERIES_18_S_RESOLVINS	0.000340931	Cancer: specific types
1	REACTOME_BIOSYNTHESIS_OF_MARESIN_LIKE_SPMS	0.001664987	Cancer: specific types
1	REACTOME_PEROXISOMAL_PROTEIN_IMPORT	0.001976916	Immune disease
1	REACTOME_TYSND1_CLEAVES_PEROXISOMAL_PROTEINS	0.000522159	Immune disease
1	REACTOME_MOLYBDENUM_COFACTOR_BIOSYNTHESIS	0.000137581	Immune disease
1	REACTOME_CLASS_I_PEROXISOMAL_MEMBRANE_PROTEIN_IMPORT	0.000221811	Immune disease
1	REACTOME_PROTEIN_LOCALIZATION	0.002129493	Immune disease
1	REACTOME_SERINE_BIOSYNTHESIS	7.53E-05	Immune disease
1	GO_HEMOGLOBIN_METABOLIC_PROCESS	8.91E-05	Cardiovascular disease
1	GO_STEROID_BIOSYNTHETIC_PROCESS	0.005740552	Cardiovascular disease
1	GO_PHENOL_CONTAINING_COMPOUND_BIOSYNTHETIC_PROCESS	0.000731834	Cardiovascular disease
1	GO_GLUCOCORTICOID_METABOLIC_PROCESS	0.00138129	Cardiovascular disease
1	GO_HYDROGEN_PEROXIDE_CATABOLIC_PROCESS	0.002212917	Metabolism
1	GO_RENAL_SYSTEM_PROCESS_INVOLVED_IN_REGULATION_OF_BLOOD_VOLUME	0.000768796	Metabolism of proteins
1	GO_EXOGENOUS_DRUG_CATABOLIC_PROCESS	0.005019061	Metabolism
1	GO_PEROXISOME_ORGANIZATION	0.002047405	REACTOME_CELL_CYCLE
1	GO_CELLULAR_MODIFIED_AMINO_ACID_CATABOLIC_PROCESS	0.000499233	Metabolism
1	GO_C21_STEROID_HORMONE_METABOLIC_PROCESS	0.002961856	REACTOME_PROGRAMMED_CELL_DEATH
1	GO_REGULATION_OF_RETINOIC_ACID_RECEPTOR_SIGNALING_PATHWAY	0.0007145	REACTOME_DNA_REPLICATION
1	GO_RESPONSE_TO_POTASSIUM_ION	0.00042018	REACTOME_METABOLISM_OF_RNA
1	GO_THYROID_HORMONE_METABOLIC_PROCESS	0.000363536	REACTOME_VESICLE_MEDIATED_TRANSPORT
1	GO_TETRAPYRROLE_BIOSYNTHETIC_PROCESS	0.000578146	REACTOME_DNA_REPAIR
1	GO_REGULATION_OF_VITAMIN_METABOLIC_PROCESS	0.00051391	Metabolism
1	GO_PORPHYRIN_CONTAINING_COMPOUND_METABOLIC_PROCESS	0.00073486	Metabolism
1	GO_CELLULAR_RESPIRATION	0.020719201	Metabolism
1	GO_PEPTIDE_METABOLIC_PROCESS	0.00143791	Signal Transduction
1	GO_BIOTIN_METABOLIC_PROCESS	0.000241678	Signal Transduction
1	GO_PTERIDINE_CONTAINING_COMPOUND_BIOSYNTHETIC_PROCESS	0.000471069	REACTOME_METABOLISM_OF_RNA
1	GO_COBALAMIN_METABOLIC_PROCESS	0.00064547	Metabolism
1	GO_S_ADENOSYLMETHIONINE_METABOLIC_PROCESS	0.000208923	Metabolism
1	GO_CELLULAR_HORMONE_METABOLIC_PROCESS	0.005795767	Metabolism
1	GO_CELL_REDOX_HOMEOSTASIS	0.00270216	Signal Transduction
1	GO_CELLULAR_MODIFIED_AMINO_ACID_BIOSYNTHETIC_PROCESS	0.000852698	REACTOME_DISEASE
1	GO_VITAMIN_D_METABOLIC_PROCESS	0.001524188	Signal Transduction
1	GO_HORMONE_BIOSYNTHETIC_PROCESS	0.004439899	REACTOME_AUTOPHAGY
1	GO_OXYGEN_TRANSPORT	0.001141409	Immune System
1	GO_ANDROGEN_METABOLIC_PROCESS	0.000975798	REACTOME_DEVELOPMENTAL_BIOLOGY
1	GO_RESPONSE_TO_VITAMIN_A	0.000669619	Signal Transduction
1	GO_AMINO_ACID_BETAINE_METABOLIC_PROCESS	0.000330843	Signal Transduction
1	GO_MITOCHONDRION_ORGANIZATION	0.010322299	Immune System
1	GO_PEROXISOMAL_TRANSPORT	0.00210579	Immune System
1	GO_GLUTATHIONE_METABOLIC_PROCESS	0.001685405	REACTOME_AUTOPHAGY
1	GO_PROTEIN_TRANSMEMBRANE_TRANSPORT	0.000350147	Immune System
1	GO_AMINE_CATABOLIC_PROCESS	0.000621509	Metabolism
1	GO_ISOPRENOID_BIOSYNTHETIC_PROCESS	0.000642403	REACTOME_REPRODUCTION
1	GO_COENZYME_CATABOLIC_PROCESS	0.000576688	REACTOME_CELL_CYCLE
1	GO_AROMATIC_AMINO_ACID_FAMILY_CATABOLIC_PROCESS	0.000605923	Signal Transduction
1	GO_PENTOSE_METABOLIC_PROCESS	6.49E-05	REACTOME_DISEASE
1	GO_PYRIDINE_CONTAINING_COMPOUND_BIOSYNTHETIC_PROCESS	0.000759936	Immune System
1	GO_ISOPRENOID_METABOLIC_PROCESS	0.004115596	Metabolism
1	GO_PRIMARY_ALCOHOL_METABOLIC_PROCESS	0.004275148	Metabolism
1	GO_ALCOHOL_CATABOLIC_PROCESS	0.001668486	REACTOME_VESICLE_MEDIATED_TRANSPORT
1	GO_ESTROGEN_METABOLIC_PROCESS	0.000574897	REACTOME_DNA_REPAIR
1	GO_GLYCOSIDE_METABOLIC_PROCESS	0.001440009	Metabolism of proteins
1	GO_STEROID_CATABOLIC_PROCESS	0.002125085	REACTOME_AUTOPHAGY
1	GO_AMINE_BIOSYNTHETIC_PROCESS	0.000453583	Signal Transduction
1	GO_LIPID_HYDROXYLATION	0.001604624	REACTOME_DNA_REPLICATION
1	GO_CELLULAR_BIOGENIC_AMINE_METABOLIC_PROCESS	0.000956581	Metabolism of proteins
1	GO_AMINO_ACID_BETAINE_BIOSYNTHETIC_PROCESS	0.000423984	Metabolism
1	GO_PROGESTERONE_BIOSYNTHETIC_PROCESS	0.000251865	Immune System
1	GO_GLUTATHIONE_CATABOLIC_PROCESS	0.000212929	Immune System
1	GO_RIBOFLAVIN_METABOLIC_PROCESS	5.43E-05	Signal Transduction
1	GO_ISOPRENOID_CATABOLIC_PROCESS	0.000519701	Metabolism
1	GO_RESPONSE_TO_ALUMINUM_ION	0.000184802	Metabolism of proteins
1	GO_POLYAMINE_TRANSPORT	2.48E-05	Immune System
1	GO_COBALAMIN_TRANSPORT	0.000331018	Signal Transduction
1	GO_PEROXISOMAL_MEMBRANE_TRANSPORT	0.000227403	REACTOME_DISEASE
1	GO_ANTIBIOTIC_BIOSYNTHETIC_PROCESS	0.001092672	Immune System
1	GO_ANTIBIOTIC_CATABOLIC_PROCESS	0.002904474	Metabolism of proteins
1	GO_PHENOL_CONTAINING_COMPOUND_CATABOLIC_PROCESS	0.00042551	Signal Transduction
1	GO_ALDITOL_BIOSYNTHETIC_PROCESS	0.00016036	Signal Transduction
1	GO_RESPIRATORY_ELECTRON_TRANSPORT_CHAIN	0.024567406	Signal Transduction
1	GO_MOLYBDOPTERIN_COFACTOR_BIOSYNTHETIC_PROCESS	0.000133177	Signal Transduction
1	GO_TETRAPYRROLE_CATABOLIC_PROCESS	0.000373541	Metabolism
1	GO_S_ADENOSYLMETHIONINE_CYCLE	0.00014682	REACTOME_EXTRACELLULAR_MATRIX_ORGANIZATION
1	GO_CORTISOL_BIOSYNTHETIC_PROCESS	0.00061614	REACTOME_PROTEIN_LOCALIZATION
1	GO_NEUROTRANSMITTER_CATABOLIC_PROCESS	0.000496194	Signal Transduction
1	GO_FAT_SOLUBLE_VITAMIN_BIOSYNTHETIC_PROCESS	0.000838029	Signal Transduction
1	GO_FAT_SOLUBLE_VITAMIN_CATABOLIC_PROCESS	0.001371474	Immune System
1	GO_WATER_SOLUBLE_VITAMIN_BIOSYNTHETIC_PROCESS	0.000257219	Signal Transduction
1	GO_CHOLINE_CATABOLIC_PROCESS	0.000195865	Immune System
1	GO_INDOLE_CONTAINING_COMPOUND_BIOSYNTHETIC_PROCESS	0.000223468	Immune System
1	GO_INDOLE_CONTAINING_COMPOUND_CATABOLIC_PROCESS	0.000485129	REACTOME_GENE_EXPRESSION_TRANSCRIPTION
1	GO_HORMONE_CATABOLIC_PROCESS	0.000466408	Signal Transduction
1	GO_CELLULAR_ALCOHOL_METABOLIC_PROCESS	0.00092296	Signal Transduction
1	GO_GLYCEROL_ETHER_BIOSYNTHETIC_PROCESS	0.000248981	Immune System
1	GO_KETONE_BODY_BIOSYNTHETIC_PROCESS	0.00023852	REACTOME_AUTOPHAGY
1	GO_TESTOSTERONE_BIOSYNTHETIC_PROCESS	0.000665614	Signal Transduction
1	GO_RESPONSE_TO_PROSTAGLANDIN_D	0.000425148	Signal Transduction
1	GO_CELLULAR_LIPID_BIOSYNTHETIC_PROCESS	0.000254061	Signal Transduction
1	GO_SEQUESTERING_OF_IRON_ION	0.000240642	Signal Transduction
1	GO_CELLULAR_RESPONSE_TO_ALDEHYDE	0.000600289	Metabolism
1	GO_XYLULOSE_5_PHOSPHATE_BIOSYNTHETIC_PROCESS	0.000278392	Signal Transduction
1	GO_PRIMARY_AMINO_COMPOUND_BIOSYNTHETIC_PROCESS	0.000198141	Signal Transduction
1	GO_QUINONE_BIOSYNTHETIC_PROCESS	0.000582538	Signal Transduction
1	GO_GLUTATHIONE_DERIVATIVE_BIOSYNTHETIC_PROCESS	0.001424426	Signal Transduction
1	GO_REGULATION_OF_POLYAMINE_TRANSMEMBRANE_TRANSPORT	1.91E-05	Signal Transduction
1	GO_TERTIARY_ALCOHOL_METABOLIC_PROCESS	0.00196695	REACTOME_HEMOSTASIS
1	GO_LONG_CHAIN_FATTY_ACID_BINDING	0.000341548	Signal Transduction
1	GO_OXIDOREDUCTASE_ACTIVITY_ACTING_ON_THE_ALDEHYDE_OR_OXO_GROUP_OF_DONORS_NAD_OR_NADP_AS_ACCEPTOR	0.002822796	Signal Transduction
1	GO_AMINO_ACID_BINDING	0.001163655	Metabolism
1	GO_OXIDOREDUCTASE_ACTIVITY_ACTING_ON_THE_CH_CH_GROUP_OF_DONORS	0.004428056	Signal Transduction
1	GO_OXIDOREDUCTASE_ACTIVITY_ACTING_ON_A_HEME_GROUP_OF_DONORS	0.005335471	Signal Transduction
1	GO_QUINONE_BINDING	0.002261523	REACTOME_EXTRACELLULAR_MATRIX_ORGANIZATION
1	GO_STEROID_DEHYDROGENASE_ACTIVITY	0.003063315	REACTOME_DISEASE
1	GO_CARBOHYDRATE_BINDING	0.000900037	Metabolism
1	GO_FATTY_ACYL_COA_BINDING	0.001062257	Metabolism
1	GO_OXIDOREDUCTASE_ACTIVITY_ACTING_ON_NAD_P_H	0.01749686	Signal Transduction
1	GO_RETINOIC_ACID_BINDING	0.00103403	Metabolism
1	GO_DEMETHYLASE_ACTIVITY	0.00224366	Metabolism
1	GO_RACEMASE_AND_EPIMERASE_ACTIVITY	0.000157384	Signal Transduction
1	GO_CARBOXY_LYASE_ACTIVITY	0.000643452	Metabolism
1	GO_FMN_BINDING	0.001366805	Metabolism
1	GO_TRANSFERASE_ACTIVITY_TRANSFERRING_ALKYL_OR_ARYL_OTHER_THAN_METHYL_GROUPS	0.001446925	Metabolism
1	GO_PRENYLTRANSFERASE_ACTIVITY	0.000161313	Metabolism
1	GO_COA_HYDROLASE_ACTIVITY	0.000434505	Metabolism
1	GO_ARYL_SULFOTRANSFERASE_ACTIVITY	0.000139388	Signal Transduction
1	GO_HYDRO_LYASE_ACTIVITY	0.000722747	Metabolism
1	GO_THIOLESTER_HYDROLASE_ACTIVITY	0.000450187	Metabolism
1	GO_CIS_TRANS_ISOMERASE_ACTIVITY	0.000166371	Metabolism
1	GO_ALDEHYDE_DEHYDROGENASE_NAD_ACTIVITY	0.001101822	Metabolism of proteins
1	GO_FAD_BINDING	0.00260017	Metabolism
1	GO_FATTY_ACID_BINDING	0.001121012	Metabolism
1	GO_NADPH_BINDING	0.001296707	Metabolism
1	GO_GLUTATHIONE_PEROXIDASE_ACTIVITY	0.001412201	Metabolism
1	GO_PSEUDOURIDINE_SYNTHASE_ACTIVITY	1.48E-05	Metabolism
1	GO_DISULFIDE_OXIDOREDUCTASE_ACTIVITY	0.002093042	Metabolism
1	GO_L_ASCORBIC_ACID_BINDING	0.002498142	Metabolism
1	GO_MANNOSE_BINDING	9.87E-05	Metabolism
1	GO_FOLIC_ACID_BINDING	0.000240299	Metabolism
1	GO_TOXIC_SUBSTANCE_BINDING	0.000204296	REACTOME_PROGRAMMED_CELL_DEATH
1	GO_ESTRADIOL_17_BETA_DEHYDROGENASE_ACTIVITY	0.000906465	Metabolism
1	GO_HISTONE_DEMETHYLASE_ACTIVITY	0.001308388	Metabolism
1	GO_MACROLIDE_BINDING	7.73E-06	Metabolism
1	GO_OXIDOREDUCTASE_ACTIVITY_ACTING_ON_A_SULFUR_GROUP_OF_DONORS_DISULFIDE_AS_ACCEPTOR	0.000327286	Metabolism
1	GO_DIOXYGENASE_ACTIVITY	0.005890792	Metabolism
1	GO_CARBON_CARBON_LYASE_ACTIVITY	0.000905863	Metabolism
1	GO_MONOOXYGENASE_ACTIVITY	0.016273535	Immune System
1	GO_COPPER_ION_BINDING	0.001482776	Metabolism
1	GO_INTRAMOLECULAR_TRANSFERASE_ACTIVITY	8.92E-05	Metabolism
1	GO_OLIGOPEPTIDE_BINDING	0.000688263	REACTOME_DNA_REPLICATION
1	GO_ALDO_KETO_REDUCTASE_NADP_ACTIVITY	0.002461563	REACTOME_HEMOSTASIS
1	GO_OXIDOREDUCTASE_ACTIVITY_OXIDIZING_METAL_IONS	0.000892986	Signal Transduction
1	GO_OXIDOREDUCTASE_ACTIVITY_OXIDIZING_METAL_IONS_NAD_OR_NADP_AS_ACCEPTOR	0.000397127	REACTOME_GENE_EXPRESSION_TRANSCRIPTION
1	GO_TRANSITION_METAL_ION_BINDING	0.0083226	Signal Transduction
1	GO_OMEGA_PEPTIDASE_ACTIVITY	0.000177651	Signal Transduction
1	GO_PALMITOYL_COA_HYDROLASE_ACTIVITY	0.000322949	Signal Transduction
1	GO_RETINAL_BINDING	0.000434162	Signal Transduction
1	GO_PROTEIN_DISULFIDE_OXIDOREDUCTASE_ACTIVITY	0.001244434	Signal Transduction
1	GO_TRANSFERASE_ACTIVITY_TRANSFERRING_AMINO_ACYL_GROUPS	0.00014799	Signal Transduction
1	GO_FERROUS_IRON_BINDING	0.001474859	REACTOME_METABOLISM_OF_RNA
1	GO_NAD_BINDING	0.004211657	REACTOME_HEMOSTASIS
1	GO_TRANSFERASE_ACTIVITY_TRANSFERRING_NITROGENOUS_GROUPS	0.000547396	Immune System
1	GO_OXYGEN_BINDING	0.004663584	Metabolism
1	GO_OXIDOREDUCTASE_ACTIVITY_ACTING_ON_THE_CH_NH_GROUP_OF_DONORS_NAD_OR_NADP_AS_ACCEPTOR	0.000778976	Immune System
1	GO_SUPEROXIDE_GENERATING_NADPH_OXIDASE_ACTIVITY	0.000983476	REACTOME_HEMOSTASIS
1	GO_ISOPRENOID_BINDING	0.001257109	Signal Transduction
1	GO_ORGANIC_ACID_BINDING	0.004135862	Signal Transduction
1	GO_CARBON_SULFUR_LYASE_ACTIVITY	0.000299077	Signal Transduction
1	GO_GLUCURONOSYLTRANSFERASE_ACTIVITY	0.000983582	Metabolism of proteins
1	GO_OXIDOREDUCTASE_ACTIVITY_ACTING_ON_SINGLE_DONORS_WITH_INCORPORATION_OF_MOLECULAR_OXYGEN	0.001744145	Immune System
1	GO_VITAMIN_BINDING	0.004026483	REACTOME_NEURONAL_SYSTEM
1	GO_GLUTATHIONE_TRANSFERASE_ACTIVITY	0.00149106	Immune System
1	GO_OXIDOREDUCTASE_ACTIVITY_ACTING_ON_NAD_P_H_OXYGEN_AS_ACCEPTOR	0.001472937	REACTOME_HEMOSTASIS
1	GO_LYASE_ACTIVITY	0.001522533	Immune System
1	GO_OXIDOREDUCTASE_ACTIVITY_ACTING_ON_THE_CH_CH_GROUP_OF_DONORS_NAD_OR_NADP_AS_ACCEPTOR	0.002155161	REACTOME_GENE_EXPRESSION_TRANSCRIPTION
1	GO_OXIDOREDUCTASE_ACTIVITY_ACTING_ON_THE_CH_NH2_GROUP_OF_DONORS	0.001132081	REACTOME_METABOLISM_OF_RNA
1	GO_OXIDOREDUCTASE_ACTIVITY_ACTING_ON_PAIRED_DONORS_WITH_INCORPORATION_OR_REDUCTION_OF_MOLECULAR_OXYGEN	0.016663889	Metabolism
1	GO_INTRAMOLECULAR_TRANSFERASE_ACTIVITY_PHOSPHOTRANSFERASES	3.38E-05	Metabolism
1	GO_NADP_BINDING	0.00429782	REACTOME_CELL_CYCLE
1	GO_OXIDOREDUCTASE_ACTIVITY_ACTING_ON_PEROXIDE_AS_ACCEPTOR	0.003649871	Signal Transduction
1	GO_OXIDOREDUCTASE_ACTIVITY_ACTING_ON_THE_CH_NH2_GROUP_OF_DONORS_OXYGEN_AS_ACCEPTOR	0.000894281	Metabolism
1	GO_CARBONATE_DEHYDRATASE_ACTIVITY	0.000154732	Signal Transduction
1	GO_INTRAMOLECULAR_OXIDOREDUCTASE_ACTIVITY_TRANSPOSING_C_C_BONDS	0.000341701	REACTOME_NEURONAL_SYSTEM
1	GO_COFACTOR_BINDING	0.020219021	REACTOME_PROGRAMMED_CELL_DEATH
1	GO_OXIDOREDUCTASE_ACTIVITY_ACTING_ON_CH_OH_GROUP_OF_DONORS	0.008716578	Metabolism
1	GO_TETRAPYRROLE_BINDING	0.013283938	REACTOME_EXTRACELLULAR_MATRIX_ORGANIZATION
1	GO_IRON_ION_BINDING	0.014249058	Metabolism
1	GO_STEROID_HYDROXYLASE_ACTIVITY	0.008070043	REACTOME_PROGRAMMED_CELL_DEATH
1	GO_RETINOL_BINDING	0.000503834	Signal Transduction
1	GO_RETINOL_DEHYDROGENASE_ACTIVITY	0.001821547	REACTOME_METABOLISM_OF_RNA
1	GO_OXIDOREDUCTASE_ACTIVITY_ACTING_ON_THE_ALDEHYDE_OR_OXO_GROUP_OF_DONORS	0.003186008	Signal Transduction
1	GO_2_IRON_2_SULFUR_CLUSTER_BINDING	0.001880096	REACTOME_PROGRAMMED_CELL_DEATH
1	GO_OXIDOREDUCTASE_ACTIVITY_ACTING_ON_A_SULFUR_GROUP_OF_DONORS	0.002754489	REACTOME_AUTOPHAGY
1	GO_FLAVIN_ADENINE_DINUCLEOTIDE_BINDING	0.006886786	REACTOME_DEVELOPMENTAL_BIOLOGY
1	GO_C_ACYLTRANSFERASE_ACTIVITY	0.000465273	Signal Transduction
1	GO_INTRAMOLECULAR_OXIDOREDUCTASE_ACTIVITY	0.000981873	REACTOME_NEURONAL_SYSTEM
1	GO_OXIDOREDUCTASE_ACTIVITY_ACTING_ON_PAIRED_DONORS_WITH_INCORPORATION_OR_REDUCTION_OF_MOLECULAR_OXYGEN_REDUCED_FLAVIN_OR_FLAVOPROTEIN_AS_ONE_DONOR_AND_INCORPORATION_OF_ONE_ATOM_OF_OXYGEN	0.007239818	Signal Transduction
1	GO_OXIDOREDUCTASE_ACTIVITY_ACTING_ON_NAD_P_H_QUINONE_OR_SIMILAR_COMPOUND_AS_ACCEPTOR	0.015367265	REACTOME_TRANSPORT_OF_SMALL_MOLECULES
1	GO_OXIDOREDUCTASE_ACTIVITY	0.033687199	Metabolism
1	GO_MONOSACCHARIDE_BINDING	0.001630204	REACTOME_DEVELOPMENTAL_BIOLOGY
1	GO_CARBON_OXYGEN_LYASE_ACTIVITY	0.00078241	Metabolism
1	GO_MONOCARBOXYLIC_ACID_BINDING	0.002348009	REACTOME_DNA_REPLICATION
1	GO_ISOMERASE_ACTIVITY	0.00082774	REACTOME_METABOLISM_OF_RNA
1	GO_OXIDOREDUCTASE_ACTIVITY_ACTING_ON_PAIRED_DONORS_WITH_INCORPORATION_OR_REDUCTION_OF_MOLECULAR_OXYGEN_NAD_P_H_AS_ONE_DONOR_AND_INCORPORATION_OF_ONE_ATOM_OF_OXYGEN	0.005994495	Metabolism
1	GO_ARACHIDONIC_ACID_MONOOXYGENASE_ACTIVITY	0.003830081	Signal Transduction
1	GO_INTRAMOLECULAR_OXIDOREDUCTASE_ACTIVITY_INTERCONVERTING_ALDOSES_AND_KETOSES	4.09E-05	Signal Transduction
1	GO_OXIDOREDUCTASE_ACTIVITY_ACTING_ON_THE_CH_NH_GROUP_OF_DONORS	0.001270904	Metabolism
1	GO_HYDROLASE_ACTIVITY_ACTING_ON_ETHER_BONDS	0.000288746	REACTOME_GENE_EXPRESSION_TRANSCRIPTION
1	GO_ACYL_COA_DEHYDROGENASE_ACTIVITY	0.000941283	Metabolism
1	GO_COENZYME_BINDING	0.008521339	REACTOME_CELL_CYCLE
1	GO_PEPTIDYLTRANSFERASE_ACTIVITY	0.000163164	Metabolism
1	GO_SUCCINATE_DEHYDROGENASE_ACTIVITY	0.001269674	REACTOME_NEURONAL_SYSTEM
1	GO_3_KETO_STEROL_REDUCTASE_ACTIVITY	0.000388669	Signal Transduction
1	GO_PEROXISOME_TARGETING_SEQUENCE_BINDING	4.27E-05	Metabolism of proteins
1	GO_RETINAL_DEHYDROGENASE_ACTIVITY	0.00098747	Metabolism of proteins
1	GO_PROTEIN_DISULFIDE_ISOMERASE_ACTIVITY	0.000468662	Signal Transduction
1	GO_PROTEIN_GLUTAMINE_GAMMA_GLUTAMYLTRANSFERASE_ACTIVITY	1.07E-05	REACTOME_NEURONAL_SYSTEM
1	GO_3_BETA_HYDROXY_DELTA5_STEROID_DEHYDROGENASE_ACTIVITY	0.000440871	Signal Transduction
1	GO_3_HYDROXYACYL_COA_DEHYDROGENASE_ACTIVITY	0.000723995	Signal Transduction
1	GO_NADH_DEHYDROGENASE_ACTIVITY	0.014953034	Signal Transduction
1	GO_NADPH_HEMOPROTEIN_REDUCTASE_ACTIVITY	0.000925477	Signal Transduction
1	GO_ACETYL_COA_C_ACYLTRANSFERASE_ACTIVITY	0.000301738	REACTOME_CELL_CYCLE
1	GO_ACYL_COA_OXIDASE_ACTIVITY	0.000599093	Signal Transduction
1	GO_ALCOHOL_DEHYDROGENASE_NAD_ACTIVITY	0.001120414	REACTOME_NEURONAL_SYSTEM
1	GO_ALCOHOL_DEHYDROGENASE_ACTIVITY_ZINC_DEPENDENT	0.001045935	Metabolism of proteins
1	GO_3_CHLOROALLYL_ALDEHYDE_DEHYDROGENASE_ACTIVITY	0.000386818	Signal Transduction
1	GO_ALDEHYDE_DEHYDROGENASE_NAD_P_PLUS_ACTIVITY	0.000669437	REACTOME_NEURONAL_SYSTEM
1	GO_ALDITOL_NADPPLUS_1_OXIDOREDUCTASE_ACTIVITY	0.001760559	REACTOME_TRANSPORT_OF_SMALL_MOLECULES
1	GO_AMINOACYLASE_ACTIVITY	0.000121213	Metabolism of proteins
1	GO_ARYLESTERASE_ACTIVITY	6.64E-05	Signal Transduction
1	GO_CARBONYL_REDUCTASE_NADPH_ACTIVITY	0.000393872	REACTOME_AUTOPHAGY
1	GO_CYTOCHROME_B5_REDUCTASE_ACTIVITY_ACTING_ON_NAD_P_H	0.000668601	REACTOME_CELL_CYCLE
1	GO_ENOYL_COA_HYDRATASE_ACTIVITY	0.000262306	REACTOME_GENE_EXPRESSION_TRANSCRIPTION
1	GO_EPOXIDE_HYDROLASE_ACTIVITY	0.000152638	REACTOME_CELL_CYCLE
1	GO_ISOCITRATE_DEHYDROGENASE_ACTIVITY	0.000652809	Metabolism
1	GO_LACTATE_DEHYDROGENASE_ACTIVITY	0.000592624	Signal Transduction
1	GO_L_LACTATE_DEHYDROGENASE_ACTIVITY	0.000410526	Metabolism of proteins
1	GO_N_N_DIMETHYLANILINE_MONOOXYGENASE_ACTIVITY	0.000709114	Metabolism of proteins
1	GO_PROCOLLAGEN_PROLINE_4_DIOXYGENASE_ACTIVITY	0.000598141	Signal Transduction
1	GO_PYRUVATE_DEHYDROGENASE_ACTIVITY	0.0006948	REACTOME_HEMOSTASIS
1	GO_THIOREDOXIN_DISULFIDE_REDUCTASE_ACTIVITY	0.000607633	Metabolism of proteins
1	GO_OXYGEN_CARRIER_ACTIVITY	0.001151055	Metabolism of proteins
1	GO_VITAMIN_D_BINDING	7.89E-05	Metabolism
1	GO_11_CIS_RETINAL_BINDING	0.000144461	Metabolism of proteins
1	GO_ALCOHOL_DEHYDROGENASE_NADPPLUS_ACTIVITY	0.002266854	REACTOME_MUSCLE_CONTRACTION
1	GO_PRIMARY_AMINE_OXIDASE_ACTIVITY	0.000502161	Metabolism
1	GO_S_METHYLTRANSFERASE_ACTIVITY	0.000117337	Signal Transduction
1	GO_FERRIC_IRON_BINDING	0.000569195	Signal Transduction
1	GO_THIOREDOXIN_PEROXIDASE_ACTIVITY	0.000296316	REACTOME_AUTOPHAGY
1	GO_SELENIUM_BINDING	0.000228755	Signal Transduction
1	GO_PALMITOYL_PROTEIN_HYDROLASE_ACTIVITY	2.20E-05	REACTOME_METABOLISM_OF_RNA
1	GO_ELECTRON_TRANSFER_ACTIVITY	0.014767731	REACTOME_METABOLISM_OF_RNA
1	GO_BIOTIN_BINDING	0.000292113	REACTOME_METABOLISM_OF_RNA
1	GO_PEPTIDE_DISULFIDE_OXIDOREDUCTASE_ACTIVITY	0.000842126	Metabolism
1	GO_GLUTATHIONE_DISULFIDE_OXIDOREDUCTASE_ACTIVITY	0.000535352	Metabolism
1	GO_CYCLOSPORIN_A_BINDING	6.73E-05	REACTOME_DNA_REPAIR
1	GO_NAD_P_H_OXIDASE_ACTIVITY	0.0008811	REACTOME_DEVELOPMENTAL_BIOLOGY
1	GO_ANTIOXIDANT_ACTIVITY	0.004249673	Signal Transduction
1	GO_C_ACETYLTRANSFERASE_ACTIVITY	0.000218609	Signal Transduction
1	GO_MALATE_DEHYDROGENASE_ACTIVITY	0.000704113	REACTOME_DEVELOPMENTAL_BIOLOGY
1	GO_OXIDOREDUCTASE_ACTIVITY_ACTING_ON_THE_ALDEHYDE_OR_OXO_GROUP_OF_DONORS_DISULFIDE_AS_ACCEPTOR	0.000646331	Signal Transduction
1	GO_OXIDOREDUCTASE_ACTIVITY_ACTING_ON_THE_CH_CH_GROUP_OF_DONORS_OXYGEN_AS_ACCEPTOR	0.000707664	Metabolism
1	GO_OXIDOREDUCTASE_ACTIVITY_ACTING_ON_THE_CH_CH_GROUP_OF_DONORS_QUINONE_OR_RELATED_COMPOUND_AS_ACCEPTOR	0.001277803	REACTOME_DEVELOPMENTAL_BIOLOGY
1	GO_OXIDOREDUCTASE_ACTIVITY_ACTING_ON_NAD_P_H_HEME_PROTEIN_AS_ACCEPTOR	0.001424222	Signal Transduction
1	GO_OXIDOREDUCTASE_ACTIVITY_ACTING_ON_OTHER_NITROGENOUS_COMPOUNDS_AS_DONORS	0.000450632	Signal Transduction
1	GO_OXIDOREDUCTASE_ACTIVITY_ACTING_ON_A_SULFUR_GROUP_OF_DONORS_NAD_P_AS_ACCEPTOR	0.001070986	Signal Transduction
1	GO_OXIDOREDUCTASE_ACTIVITY_ACTING_ON_A_SULFUR_GROUP_OF_DONORS_OXYGEN_AS_ACCEPTOR	0.000343813	Signal Transduction
1	GO_OXIDOREDUCTASE_ACTIVITY_ACTING_ON_DIPHENOLS_AND_RELATED_SUBSTANCES_AS_DONORS	0.002493047	REACTOME_DNA_REPAIR
1	GO_2_OXOGLUTARATE_DEPENDENT_DIOXYGENASE_ACTIVITY	0.004006182	REACTOME_NEURONAL_SYSTEM
1	GO_OXIDOREDUCTASE_ACTIVITY_ACTING_ON_PAIRED_DONORS_WITH_INCORPORATION_OR_REDUCTION_OF_MOLECULAR_OXYGEN_REDUCED_IRON_SULFUR_PROTEIN_AS_ONE_DONOR_AND_INCORPORATION_OF_ONE_ATOM_OF_OXYGEN	0.001620947	Signal Transduction
1	GO_OXIDOREDUCTASE_ACTIVITY_ACTING_ON_PAIRED_DONORS_WITH_INCORPORATION_OR_REDUCTION_OF_MOLECULAR_OXYGEN_REDUCED_PTERIDINE_AS_ONE_DONOR_AND_INCORPORATION_OF_ONE_ATOM_OF_OXYGEN	0.000635529	Signal Transduction
1	GO_OXIDOREDUCTASE_ACTIVITY_ACTING_ON_PAIRED_DONORS_WITH_INCORPORATION_OR_REDUCTION_OF_MOLECULAR_OXYGEN_REDUCED_ASCORBATE_AS_ONE_DONOR_AND_INCORPORATION_OF_ONE_ATOM_OF_OXYGEN	0.000434151	REACTOME_TRANSPORT_OF_SMALL_MOLECULES
1	GO_OXIDOREDUCTASE_ACTIVITY_ACTING_ON_PAIRED_DONORS_WITH_OXIDATION_OF_A_PAIR_OF_DONORS_RESULTING_IN_THE_REDUCTION_OF_MOLECULAR_OXYGEN_TO_TWO_MOLECULES_OF_WATER	0.000364129	Immune System
1	GO_OXIDOREDUCTASE_ACTIVITY_OXIDIZING_METAL_IONS_OXYGEN_AS_ACCEPTOR	0.000450081	Metabolism of proteins
1	GO_OXIDOREDUCTASE_ACTIVITY_ACTING_ON_CH_OR_CH2_GROUPS	0.001373367	REACTOME_CELL_CELL_COMMUNICATION
1	GO_HYDROXYMETHYL__FORMYL_AND_RELATED_TRANSFERASE_ACTIVITY	0.000160299	REACTOME_DEVELOPMENTAL_BIOLOGY
1	GO_SULFURTRANSFERASE_ACTIVITY	7.08E-05	REACTOME_DEVELOPMENTAL_BIOLOGY
1	GO_ALDEHYDE_LYASE_ACTIVITY	0.000300151	Metabolism
1	GO_OXO_ACID_LYASE_ACTIVITY	0.000114074	Signal Transduction
1	GO_CARBON_NITROGEN_LYASE_ACTIVITY	0.000217535	REACTOME_DEVELOPMENTAL_BIOLOGY
1	GO_AMMONIA_LYASE_ACTIVITY	0.000113641	Immune System
1	GO_AMIDINE_LYASE_ACTIVITY	0.000152076	REACTOME_DEVELOPMENTAL_BIOLOGY
1	GO_RACEMASE_AND_EPIMERASE_ACTIVITY_ACTING_ON_CARBOHYDRATES_AND_DERIVATIVES	5.36E-05	REACTOME_DEVELOPMENTAL_BIOLOGY
1	GO_LIGASE_ACTIVITY_FORMING_CARBON_CARBON_BONDS	0.000287067	REACTOME_DEVELOPMENTAL_BIOLOGY
1	GO_CYCLOHYDROLASE_ACTIVITY	0.000114653	REACTOME_DEVELOPMENTAL_BIOLOGY
1	GO_PROCOLLAGEN_PROLINE_DIOXYGENASE_ACTIVITY	0.000968711	REACTOME_VESICLE_MEDIATED_TRANSPORT
1	GO_BENZODIAZEPINE_RECEPTOR_BINDING	5.79E-05	Metabolism
1	GO_HEMOGLOBIN_BINDING	0.00027726	Signal Transduction
1	GO_THIAMINE_PYROPHOSPHATE_BINDING	0.000353399	REACTOME_CELL_CELL_COMMUNICATION
1	GO_COBALAMIN_BINDING	0.000588496	Signal Transduction
1	GO_PEPTIDYL_PROLINE_DIOXYGENASE_ACTIVITY	0.001480182	Immune System
1	GO_PEPTIDYL_PROLINE_4_DIOXYGENASE_ACTIVITY	0.000979815	Immune System
1	GO_HAPTOGLOBIN_BINDING	0.001014822	REACTOME_CELL_CELL_COMMUNICATION
1	GO_BILE_ACID_BINDING	0.00055053	REACTOME_TRANSPORT_OF_SMALL_MOLECULES
1	GO_HISTONE_DEMETHYLASE_ACTIVITY_H3_K4_SPECIFIC_	0.000364938	REACTOME_VESICLE_MEDIATED_TRANSPORT
1	GO_HISTONE_DEMETHYLASE_ACTIVITY_H3_K9_SPECIFIC_	0.000673301	Immune System
1	GO_STEROID_DEHYDROGENASE_ACTIVITY_ACTING_ON_THE_CH_OH_GROUP_OF_DONORS_NAD_OR_NADP_AS_ACCEPTOR	0.002486638	Metabolism
1	GO_ARGININE_BINDING	0.000466116	REACTOME_HEMOSTASIS
1	GO_OXIDATIVE_RNA_DEMETHYLASE_ACTIVITY	0.000427479	REACTOME_METABOLISM_OF_RNA
1	GO_ENONE_REDUCTASE_ACTIVITY	0.000733931	REACTOME_METABOLISM_OF_RNA
1	GO_LONG_CHAIN_FATTY_ACYL_COA_BINDING	0.000304512	REACTOME_HEMOSTASIS
1	GO_GLUTATHIONE_HYDROLASE_ACTIVITY	0.000176759	REACTOME_TRANSPORT_OF_SMALL_MOLECULES
1	GO_FUCOSE_BINDING	2.38E-05	REACTOME_TRANSPORT_OF_SMALL_MOLECULES
1	GO_ORNITHINE_DECARBOXYLASE_REGULATOR_ACTIVITY	2.21E-05	REACTOME_MUSCLE_CONTRACTION
1	GO_MOLYBDOPTERIN_COFACTOR_BINDING	0.000518297	REACTOME_METABOLISM_OF_RNA
1	GO_GLYCERALDEHYDE_3_PHOSPHATE_DEHYDROGENASE_NADPLUS__NON_PHOSPHORYLATING_ACTIVITY	0.000482973	REACTOME_METABOLISM_OF_RNA
1	GO_CADMIUM_ION_BINDING	0.000341061	REACTOME_HEMOSTASIS
1	GO_TRANSFERASE_ACTIVITY_TRANSFERRING_ACYL_GROUPS_ACYL_GROUPS_CONVERTED_INTO_ALKYL_ON_TRANSFER	0.000116076	REACTOME_CELL_CELL_COMMUNICATION
1	GO_TESTOSTERONE_DEHYDROGENASE_NADPLUS_ACTIVITY	0.000593257	REACTOME_CELL_CELL_COMMUNICATION
1	GO_KETOSTEROID_MONOOXYGENASE_ACTIVITY	0.001260226	Metabolism
1	GO_UBIQUINONE_BINDING	0.001328779	Metabolism
1	GO_ICOSANOID_BINDING	0.000148312	REACTOME_AUTOPHAGY
1	GO_ICOSATETRAENOIC_ACID_BINDING	0.000151766	REACTOME_CELL_CYCLE
1	GO_ARACHIDONIC_ACID_BINDING	0.000141899	REACTOME_CELL_CYCLE
1	GO_HISTONE_DEMETHYLASE_ACTIVITY_H3_K36_SPECIFIC_	0.000657231	Immune System
1	GO_PEROXIREDOXIN_ACTIVITY	0.00048131	REACTOME_DEVELOPMENTAL_BIOLOGY
1	GO_NADP_RETINOL_DEHYDROGENASE_ACTIVITY	0.000876559	REACTOME_NEURONAL_SYSTEM
1	GO_VITAMIN_B6_BINDING	0.002140608	REACTOME_NEURONAL_SYSTEM
1	GO_THYROID_HORMONE_BINDING	0.000141002	Immune System
1	GO_AROMATASE_ACTIVITY	0.004762156	Signal Transduction
1	GO_NADPLUS_BINDING	0.000667645	Immune System
1	GO_LEUCINE_BINDING	0.000216748	REACTOME_HEMOSTASIS
1	GO_HISTONE_DEMETHYLASE_ACTIVITY_H3_K27_SPECIFIC_	0.00026915	Signal Transduction
1	GO_ESTROGEN_16_ALPHA_HYDROXYLASE_ACTIVITY	0.001375902	REACTOME_CELL_CYCLE
1	GO_HYPOGLYCIN_A_GAMMA_GLUTAMYL_TRANSPEPTIDASE_ACTIVITY	0.00019506	Immune System
1	GO_MYRISTOYL_COA_HYDROLASE_ACTIVITY	0.000182162	REACTOME_AUTOPHAGY
1	GO_FATTY_ACID_DERIVATIVE_BINDING	0.001044216	Signal Transduction
2	KEGG_PENTOSE_PHOSPHATE_PATHWAY	0.00048087	Metabolism of proteins
2	KEGG_FRUCTOSE_AND_MANNOSE_METABOLISM	0.000782467	REACTOME_CELL_CYCLE
2	KEGG_GALACTOSE_METABOLISM	0.00046408	REACTOME_DEVELOPMENTAL_BIOLOGY
2	KEGG_SPLICEOSOME	0.002496511	REACTOME_DEVELOPMENTAL_BIOLOGY
2	REACTOME_PROCESSING_OF_INTRONLESS_PRE_MRNAS	0.001062599	REACTOME_DEVELOPMENTAL_BIOLOGY
2	REACTOME_METABOLISM_OF_NON_CODING_RNA	0.02242926	REACTOME_TRANSPORT_OF_SMALL_MOLECULES
2	REACTOME_ANTIVIRAL_MECHANISM_BY_IFN_STIMULATED_GENES	0.021611502	REACTOME_NEURONAL_SYSTEM
2	REACTOME_PROCESSING_OF_CAPPED_INTRON_CONTAINING_PRE_MRNA	0.016765291	REACTOME_TRANSPORT_OF_SMALL_MOLECULES
2	REACTOME_TRANSPORT_OF_MATURE_TRANSCRIPT_TO_CYTOPLASM	0.023890205	REACTOME_DEVELOPMENTAL_BIOLOGY
2	REACTOME_SLBP_DEPENDENT_PROCESSING_OF_REPLICATION_DEPENDENT_HISTONE_PRE_MRNAS	0.000562197	REACTOME_DEVELOPMENTAL_BIOLOGY
2	REACTOME_GLYCOLYSIS	0.022551725	Metabolism of proteins
2	REACTOME_GLUCONEOGENESIS	0.001424194	Metabolism
2	REACTOME_PROCESSING_OF_CAPPED_INTRONLESS_PRE_MRNA	0.001291639	Metabolism of proteins
2	REACTOME_INTERFERON_SIGNALING	0.015671279	REACTOME_DNA_REPLICATION
2	REACTOME_METABOLISM_OF_CARBOHYDRATES	0.014173721	Metabolism of proteins
2	REACTOME_HIV_LIFE_CYCLE	0.016544039	REACTOME_HEMOSTASIS
2	REACTOME_VIRAL_MESSENGER_RNA_SYNTHESIS	0.023453357	Immune System
2	REACTOME_INTERACTIONS_OF_VPR_WITH_HOST_CELLULAR_PROTEINS	0.024627824	Metabolism of proteins
2	REACTOME_GLUCOSE_METABOLISM	0.021852318	REACTOME_TRANSPORT_OF_SMALL_MOLECULES
2	REACTOME_TRANSPORT_OF_THE_SLBP_DEPENDANT_MATURE_MRNA	0.025488029	REACTOME_HEMOSTASIS
2	REACTOME_TRANSPORT_OF_MATURE_MRNAS_DERIVED_FROM_INTRONLESS_TRANSCRIPTS	0.024934347	REACTOME_HEMOSTASIS
2	REACTOME_HOST_INTERACTIONS_WITH_INFLUENZA_FACTORS	0.024283639	Metabolism of proteins
2	REACTOME_EXPORT_OF_VIRAL_RIBONUCLEOPROTEINS_FROM_NUCLEUS	0.02584012	REACTOME_HEMOSTASIS
2	REACTOME_INTERACTIONS_OF_REV_WITH_HOST_CELLULAR_PROTEINS	0.025120102	REACTOME_TRANSPORT_OF_SMALL_MOLECULES
2	REACTOME_NUCLEAR_IMPORT_OF_REV_PROTEIN	0.025628394	Immune System
2	REACTOME_NUCLEAR_ENVELOPE_BREAKDOWN	0.022186664	REACTOME_HEMOSTASIS
2	REACTOME_SUMOYLATION	0.01730775	REACTOME_HEMOSTASIS
2	REACTOME_SUMO_IS_CONJUGATED_TO_E1_UBA2:SAE1	0.000354529	REACTOME_NEURONAL_SYSTEM
2	REACTOME_SUMO_IS_TRANSFERRED_FROM_E1_TO_E2_UBE2I_UBC9	0.000488492	Metabolism of proteins
2	REACTOME_SUMO_IS_PROTEOLYTICALLY_PROCESSED	0.000357152	REACTOME_TRANSPORT_OF_SMALL_MOLECULES
2	REACTOME_SUMOYLATION_OF_DNA_DAMAGE_RESPONSE_AND_REPAIR_PROTEINS	0.022210689	Immune System
2	REACTOME_PROCESSING_AND_ACTIVATION_OF_SUMO	0.000496492	Immune System
2	REACTOME_SUMOYLATION_OF_UBIQUITINYLATION_PROTEINS	0.024689813	REACTOME_AUTOPHAGY
2	REACTOME_NUCLEAR_PORE_COMPLEX_NPC_DISASSEMBLY	0.024709256	REACTOME_HEMOSTASIS
2	REACTOME_REGULATION_OF_HSF1_MEDIATED_HEAT_SHOCK_RESPONSE	0.023361159	Immune System
2	REACTOME_HSF1_ACTIVATION	0.001955956	REACTOME_METABOLISM_OF_RNA
2	REACTOME_CELLULAR_RESPONSE_TO_HEAT_STRESS	0.023739644	Immune System
2	REACTOME_ATTENUATION_PHASE	0.001832474	REACTOME_NEURONAL_SYSTEM
2	REACTOME_HSF1_DEPENDENT_TRANSACTIVATION	0.00249388	Metabolism of proteins
2	REACTOME_SUMOYLATION_OF_SUMOYLATION_PROTEINS	0.025441507	REACTOME_TRANSPORT_OF_SMALL_MOLECULES
2	REACTOME_HUR_ELAVL1_BINDS_AND_STABILIZES_MRNA	0.000679032	Immune System
2	REACTOME_SUMOYLATION_OF_CHROMATIN_ORGANIZATION_PROTEINS	0.02219801	Metabolism of proteins
2	REACTOME_SUMOYLATION_OF_RNA_BINDING_PROTEINS	0.023937183	Immune System
2	REACTOME_SUMOYLATION_OF_DNA_REPLICATION_PROTEINS	0.02362368	Immune System
2	REACTOME_SUMOYLATION_OF_DNA_METHYLATION_PROTEINS	0.001074485	REACTOME_TRANSPORT_OF_SMALL_MOLECULES
2	REACTOME_SLC_TRANSPORTER_DISORDERS	0.018965145	Immune System
2	REACTOME_DEFECTIVE_TPR_MAY_CONFER_SUSCEPTIBILITY_TOWARDS_THYROID_PAPILLARY_CARCINOMA_TPC	0.026044633	Immune System
2	REACTOME_TRNA_PROCESSING_IN_THE_NUCLEUS	0.02228095	REACTOME_NEURONAL_SYSTEM
2	REACTOME_GALACTOSE_CATABOLISM	7.82E-05	REACTOME_HEMOSTASIS
2	REACTOME_PENTOSE_PHOSPHATE_PATHWAY	0.000157291	Metabolism of proteins
2	REACTOME_TRNA_PROCESSING	0.019327354	Immune System
2	REACTOME_RNA_POLYMERASE_II_TRANSCRIPTION_TERMINATION	0.003781415	Immune System
2	GO_INTRACELLULAR_PROTEIN_TRANSPORT	0.013360259	REACTOME_TRANSPORT_OF_SMALL_MOLECULES
2	GO_MONOSACCHARIDE_CATABOLIC_PROCESS	0.000571896	REACTOME_DEVELOPMENTAL_BIOLOGY
2	GO_CARBOHYDRATE_PHOSPHORYLATION	0.000633987	REACTOME_TRANSPORT_OF_SMALL_MOLECULES
2	GO_REGULATION_OF_CELLULAR_RESPONSE_TO_HEAT	0.025632612	Immune System
2	GO_REGULATION_OF_NUCLEOBASE_CONTAINING_COMPOUND_TRANSPORT	0.001591937	REACTOME_DNA_REPAIR
2	GO_GLUCOSE_6_PHOSPHATE_METABOLIC_PROCESS	0.000425114	REACTOME_DEVELOPMENTAL_BIOLOGY
2	GO_NUCLEAR_PORE_ORGANIZATION	0.009167002	REACTOME_VESICLE_MEDIATED_TRANSPORT
2	GO_NUCLEAR_TRANSPORT	0.020136258	REACTOME_REPRODUCTION
2	GO_REGULATION_OF_CARBOHYDRATE_METABOLIC_PROCESS	0.018164338	REACTOME_HEMOSTASIS
2	GO_MONOSACCHARIDE_BIOSYNTHETIC_PROCESS	0.002376278	Signal Transduction
2	GO_NUCLEOBASE_CONTAINING_COMPOUND_TRANSPORT	0.0195	REACTOME_DNA_REPLICATION
2	GO_CELLULAR_RESPONSE_TO_HEAT	0.021015638	REACTOME_CELL_CYCLE
2	GO_REGULATION_OF_CELLULAR_RESPONSE_TO_STRESS	0.012525351	Metabolism
2	GO_REGULATION_OF_GENERATION_OF_PRECURSOR_METABOLITES_AND_ENERGY	0.019809769	Metabolism
2	GO_NUCLEUS_ORGANIZATION	0.006608568	REACTOME_AUTOPHAGY
2	GO_REGULATION_OF_CARBOHYDRATE_CATABOLIC_PROCESS	0.024178749	REACTOME_CELL_CYCLE
2	GO_FRUCTOSE_6_PHOSPHATE_METABOLIC_PROCESS	0.000250903	Metabolism
2	GO_CELLULAR_PROTEIN_CONTAINING_COMPLEX_LOCALIZATION	0.001476842	Signal Transduction
2	GO_TRANSPORT_OF_VIRUS	0.024227838	Signal Transduction
2	GO_REGULATION_OF_RIBONUCLEOPROTEIN_COMPLEX_LOCALIZATION	0.000224495	Signal Transduction
2	GO_SIGNAL_SEQUENCE_BINDING	0.004036615	REACTOME_AUTOPHAGY
2	GO_CARBOHYDRATE_PHOSPHATASE_ACTIVITY	0.00064085	REACTOME_DISEASE
2	GO_RAN_GTPASE_BINDING	0.001770352	REACTOME_DISEASE
2	GO_GLUCOSE_BINDING	0.00028084	REACTOME_DISEASE
2	GO_STRUCTURAL_CONSTITUENT_OF_NUCLEAR_PORE	0.016746909	REACTOME_DISEASE
2	GO_PROTEIN_TRANSPORTER_ACTIVITY	0.001116454	REACTOME_AUTOPHAGY
2	GO_NUCLEAR_LOCALIZATION_SEQUENCE_BINDING	0.004607129	REACTOME_DISEASE
2	GO_CARBOHYDRATE_KINASE_ACTIVITY	0.000785494	Metabolism
2	GO_SUMO_TRANSFERASE_ACTIVITY	0.001207421	REACTOME_CELL_CYCLE
2	GO_FRUCTOSE_2_6_BISPHOSPHATE_2_PHOSPHATASE_ACTIVITY	0.000489509	REACTOME_DNA_REPLICATION
2	GO_HEXOKINASE_ACTIVITY	0.000296786	Metabolism
2	GO_NUCLEAR_EXPORT_SIGNAL_RECEPTOR_ACTIVITY	0.001724057	Immune System
2	GO_PHOSPHOFRUCTOKINASE_ACTIVITY	0.000580842	REACTOME_CELL_CYCLE
2	GO_AMP_BINDING	0.000268466	REACTOME_CELL_CYCLE
2	GO_PRE_MRNA_3_SPLICE_SITE_BINDING	0.000267494	Signal Transduction
2	GO_PROTEIN_MEMBRANE_ANCHOR	0.0005558	REACTOME_CELL_CYCLE
2	GO_SMALL_PROTEIN_ACTIVATING_ENZYME_BINDING	0.000372276	Metabolism
2	GO_RS_DOMAIN_BINDING	0.000119827	REACTOME_DISEASE
2	GO_NUCLEAR_IMPORT_SIGNAL_RECEPTOR_ACTIVITY	0.000660416	Metabolism
2	GO_FRUCTOSE_BINDING	0.000212152	Immune System
2	GO_FRUCTOSE_6_PHOSPHATE_BINDING	0.000411209	Signal Transduction
2	GO_MOLECULAR_CARRIER_ACTIVITY	0.001656258	REACTOME_PROGRAMMED_CELL_DEATH
2	GO_NUCLEOCYTOPLASMIC_CARRIER_ACTIVITY	0.002112425	Metabolism
3	KEGG_PURINE_METABOLISM	0.005537824	REACTOME_NEURONAL_SYSTEM
3	KEGG_GLYCEROLIPID_METABOLISM	0.005109771	Immune System
3	KEGG_INOSITOL_PHOSPHATE_METABOLISM	0.015475629	Immune System
3	KEGG_GLYCOSYLPHOSPHATIDYLINOSITOL_GPI_ANCHOR_BIOSYNTHESIS	0.005220187	Immune System
3	KEGG_GLYCEROPHOSPHOLIPID_METABOLISM	0.017680816	REACTOME_REPRODUCTION
3	KEGG_ETHER_LIPID_METABOLISM	0.008529368	Immune System
3	KEGG_LINOLEIC_ACID_METABOLISM	0.006102154	Immune System
3	KEGG_ALPHA_LINOLENIC_ACID_METABOLISM	0.006812823	REACTOME_NEURONAL_SYSTEM
3	KEGG_RIBOFLAVIN_METABOLISM	0.001984528	Immune System
3	KEGG_NICOTINATE_AND_NICOTINAMIDE_METABOLISM	0.001054169	REACTOME_NEURONAL_SYSTEM
3	KEGG_PANTOTHENATE_AND_COA_BIOSYNTHESIS	0.000496424	Immune System
3	KEGG_PHOSPHATIDYLINOSITOL_SIGNALING_SYSTEM	0.017165031	REACTOME_CELL_CYCLE
3	KEGG_LONG_TERM_DEPRESSION	0.005621952	REACTOME_HEMOSTASIS
3	REACTOME_PYRIMIDINE_CATABOLISM	0.000703955	Immune System
3	REACTOME_VITAMIN_B5_PANTOTHENATE_METABOLISM	0.000627027	REACTOME_AUTOPHAGY
3	REACTOME_TRIGLYCERIDE_BIOSYNTHESIS	0.001929179	Immune System
3	REACTOME_ACYL_CHAIN_REMODELLING_OF_PI	0.007926922	REACTOME_CELL_CYCLE
3	REACTOME_SYNTHESIS_OF_PIPS_AT_THE_EARLY_ENDOSOME_MEMBRANE	0.005553676	REACTOME_CELL_CYCLE
3	REACTOME_ACYL_CHAIN_REMODELLING_OF_PC	0.011648687	REACTOME_CELL_CYCLE
3	REACTOME_SYNTHESIS_OF_PIPS_AT_THE_GOLGI_MEMBRANE	0.006200406	REACTOME_CELL_CYCLE
3	REACTOME_PHOSPHOLIPID_METABOLISM	0.041341645	Metabolism
3	REACTOME_SYNTHESIS_OF_PA	0.011200311	REACTOME_DNA_REPLICATION
3	REACTOME_SYNTHESIS_OF_PIPS_AT_THE_LATE_ENDOSOME_MEMBRANE	0.004290026	Metabolism
3	REACTOME_SYNTHESIS_OF_PE	0.003228969	Signal Transduction
3	REACTOME_SYNTHESIS_OF_PIPS_AT_THE_PLASMA_MEMBRANE	0.019128992	Metabolism
3	REACTOME_PI_METABOLISM	0.02583918	REACTOME_DISEASE
3	REACTOME_SYNTHESIS_OF_PC	0.006699149	Signal Transduction
3	REACTOME_ACYL_CHAIN_REMODELLING_OF_PG	0.00831643	REACTOME_DIGESTION_AND_ABSORPTION
3	REACTOME_ACYL_CHAIN_REMODELLING_OF_PE	0.011858513	Signal Transduction
3	REACTOME_ACYL_CHAIN_REMODELLING_OF_PS	0.009132184	REACTOME_VESICLE_MEDIATED_TRANSPORT
3	REACTOME_GLYCEROPHOSPHOLIPID_BIOSYNTHESIS	0.031875301	Metabolism of proteins
3	REACTOME_FATTY_ACYL_COA_BIOSYNTHESIS	0.002406448	REACTOME_PROGRAMMED_CELL_DEATH
3	REACTOME_METABOLISM_OF_NUCLEOTIDES	0.0055102	REACTOME_PROGRAMMED_CELL_DEATH
3	REACTOME_PURINE_RIBONUCLEOSIDE_MONOPHOSPHATE_BIOSYNTHESIS	0.001025776	Immune System
3	REACTOME_PURINE_SALVAGE	0.001041905	Signal Transduction
3	REACTOME_PURINE_CATABOLISM	0.001174776	REACTOME_DNA_REPAIR
3	REACTOME_EFFECTS_OF_PIP2_HYDROLYSIS	0.0013634	REACTOME_DNA_REPAIR
3	REACTOME_SYNTHESIS_OF_VERY_LONG_CHAIN_FATTY_ACYL_COAS	0.001601185	REACTOME_DNA_REPAIR
3	REACTOME_SYNTHESIS_OF_GLYCOSYLPHOSPHATIDYLINOSITOL_GPI	0.004358158	REACTOME_DNA_REPAIR
3	REACTOME_HYDROLYSIS_OF_LPC	0.00366001	REACTOME_DNA_REPAIR
3	REACTOME_SYNTHESIS_OF_PG	0.00188455	REACTOME_PROGRAMMED_CELL_DEATH
3	REACTOME_SYNTHESIS_OF_PI	0.001302423	REACTOME_PROGRAMMED_CELL_DEATH
3	REACTOME_SYNTHESIS_OF_PIPS_AT_THE_ER_MEMBRANE	0.001933737	REACTOME_PROGRAMMED_CELL_DEATH
3	REACTOME_INOSITOL_PHOSPHATE_METABOLISM	0.010787816	REACTOME_PROGRAMMED_CELL_DEATH
3	REACTOME_AMINO_ACID_CONJUGATION	7.63E-05	REACTOME_PROGRAMMED_CELL_DEATH
3	REACTOME_ATTACHMENT_OF_GPI_ANCHOR_TO_UPAR	0.000905902	REACTOME_PROGRAMMED_CELL_DEATH
3	REACTOME_POST_TRANSLATIONAL_MODIFICATION:_SYNTHESIS_OF_GPI_ANCHORED_PROTEINS	0.003638049	REACTOME_PROGRAMMED_CELL_DEATH
3	REACTOME_CHREBP_ACTIVATES_METABOLIC_GENE_EXPRESSION	0.000501258	REACTOME_PROGRAMMED_CELL_DEATH
3	REACTOME_CONJUGATION_OF_BENZOATE_WITH_GLYCINE	4.11E-05	REACTOME_AUTOPHAGY
3	REACTOME_SYNTHESIS_OF_PYROPHOSPHATES_IN_THE_CYTOSOL	0.001048434	Signal Transduction
3	REACTOME_SYNTHESIS_OF_IP2_IP_AND_INS_IN_THE_CYTOSOL	0.004988817	REACTOME_NEURONAL_SYSTEM
3	REACTOME_SYNTHESIS_OF_IP3_AND_IP4_IN_THE_CYTOSOL	0.007325383	REACTOME_NEURONAL_SYSTEM
3	REACTOME_COENZYME_A_BIOSYNTHESIS	0.000499602	REACTOME_NEURONAL_SYSTEM
3	REACTOME_WNT_MEDIATED_ACTIVATION_OF_DVL	0.00077023	REACTOME_NEURONAL_SYSTEM
3	REACTOME_LINOLEIC_ACID_LA_METABOLISM	0.000484002	Signal Transduction
3	REACTOME_ABACAVIR_METABOLISM	0.000215106	Signal Transduction
3	REACTOME_PHOSPHATE_BOND_HYDROLYSIS_BY_NUDT_PROTEINS	0.000372735	Signal Transduction
3	REACTOME_INTERCONVERSION_OF_NUCLEOTIDE_DI_AND_TRIPHOSPHATES	0.001850934	REACTOME_GENE_EXPRESSION_TRANSCRIPTION
3	REACTOME_PI5P_REGULATES_TP53_ACETYLATION	0.001141427	REACTOME_HEMOSTASIS
3	REACTOME_GLYCEROPHOSPHOLIPID_CATABOLISM	0.001635493	Immune System
3	REACTOME_MRNA_EDITING:_C_TO_U_CONVERSION	0.000122662	REACTOME_REPRODUCTION
3	REACTOME_PYRIMIDINE_SALVAGE	0.000790421	Immune System
3	REACTOME_MRNA_EDITING	0.000123729	REACTOME_CELLULAR_RESPONSES_TO_EXTERNAL_STIMULI
3	REACTOME_PHOSPHATE_BOND_HYDROLYSIS_BY_NTPDASE_PROTEINS	0.000275473	REACTOME_CELLULAR_RESPONSES_TO_EXTERNAL_STIMULI
3	REACTOME_BUTYROPHILIN_BTN_FAMILY_INTERACTIONS	2.77E-05	Immune System
3	REACTOME_NUCLEOBASE_CATABOLISM	0.001774272	Metabolism
3	REACTOME_NUCLEOBASE_BIOSYNTHESIS	0.001238748	REACTOME_TRANSPORT_OF_SMALL_MOLECULES
3	REACTOME_NUCLEOTIDE_SALVAGE	0.001636098	Signal Transduction
3	REACTOME_INTERLEUKIN_37_SIGNALING	0.000993411	Signal Transduction
3	GO_LIPID_MODIFICATION	0.016032423	Immune System
3	GO_PHOSPHOLIPID_METABOLIC_PROCESS	0.034569534	REACTOME_NEURONAL_SYSTEM
3	GO_GLYCOLIPID_BIOSYNTHETIC_PROCESS	0.004610272	REACTOME_NEURONAL_SYSTEM
3	GO_INOSITOL_PHOSPHATE_METABOLIC_PROCESS	0.010492923	REACTOME_NEURONAL_SYSTEM
3	GO_POLYOL_METABOLIC_PROCESS	0.010538538	REACTOME_REPRODUCTION
3	GO_ORGANOPHOSPHATE_BIOSYNTHETIC_PROCESS	0.032289748	REACTOME_REPRODUCTION
3	GO_PYRIMIDINE_NUCLEOBASE_METABOLIC_PROCESS	0.00024734	Signal Transduction
3	GO_NUCLEOBASE_CONTAINING_SMALL_MOLECULE_METABOLIC_PROCESS	0.006246036	Signal Transduction
3	GO_PHOSPHOLIPID_BIOSYNTHETIC_PROCESS	0.025058169	REACTOME_CELL_CYCLE
3	GO_GLYCEROLIPID_METABOLIC_PROCESS	0.033893167	REACTOME_CELL_CYCLE
3	GO_PYRIMIDINE_CONTAINING_COMPOUND_CATABOLIC_PROCESS	0.001158327	Metabolism
3	GO_ALDITOL_METABOLIC_PROCESS	0.000821667	REACTOME_CIRCADIAN_CLOCK
3	GO_PURINE_CONTAINING_COMPOUND_BIOSYNTHETIC_PROCESS	0.008609321	REACTOME_CIRCADIAN_CLOCK
3	GO_LIPOPROTEIN_BIOSYNTHETIC_PROCESS	0.004987641	REACTOME_TRANSPORT_OF_SMALL_MOLECULES
3	GO_INOSITOL_METABOLIC_PROCESS	0.0006502	REACTOME_HEMOSTASIS
3	GO_FATTY_ACID_DERIVATIVE_TRANSPORT	0.006140639	REACTOME_PROGRAMMED_CELL_DEATH
3	GO_GLYCEROLIPID_BIOSYNTHETIC_PROCESS	0.03079619	REACTOME_PROGRAMMED_CELL_DEATH
3	GO_COENZYME_BIOSYNTHETIC_PROCESS	0.004998416	REACTOME_HEMOSTASIS
3	GO_ORGANOPHOSPHATE_CATABOLIC_PROCESS	0.013268148	REACTOME_HEMOSTASIS
3	GO_PURINE_NUCLEOBASE_METABOLIC_PROCESS	0.000324465	REACTOME_HEMOSTASIS
3	GO_DEOXYRIBOSE_PHOSPHATE_CATABOLIC_PROCESS	0.000941654	Metabolism
3	GO_DEPHOSPHORYLATION	0.01023136	REACTOME_DEVELOPMENTAL_BIOLOGY
3	GO_THIOESTER_BIOSYNTHETIC_PROCESS	0.004491724	REACTOME_EXTRACELLULAR_MATRIX_ORGANIZATION
3	GO_PYRIMIDINE_NUCLEOSIDE_METABOLIC_PROCESS	0.000374573	REACTOME_VESICLE_MEDIATED_TRANSPORT
3	GO_PURINE_CONTAINING_COMPOUND_CATABOLIC_PROCESS	0.00279246	Immune System
3	GO_REGULATION_OF_PLATELET_DERIVED_GROWTH_FACTOR_RECEPTOR_SIGNALING_PATHWAY	0.000180802	REACTOME_AUTOPHAGY
3	GO_GLYCOSYL_COMPOUND_CATABOLIC_PROCESS	0.001105647	REACTOME_TRANSPORT_OF_SMALL_MOLECULES
3	GO_GLYCOSYL_COMPOUND_BIOSYNTHETIC_PROCESS	0.002544407	Metabolism
3	GO_PYRIMIDINE_CONTAINING_COMPOUND_BIOSYNTHETIC_PROCESS	0.005334472	Metabolism
3	GO_NUCLEOBASE_BIOSYNTHETIC_PROCESS	0.001265216	Metabolism
3	GO_PANTOTHENATE_METABOLIC_PROCESS	9.28E-05	Metabolism
3	GO_ALDITOL_CATABOLIC_PROCESS	0.000494183	Metabolism
3	GO_ADIPONECTIN_ACTIVATED_SIGNALING_PATHWAY	0.000369893	Metabolism
3	GO_PURINE_NUCLEOSIDE_METABOLIC_PROCESS	0.00089079	Metabolism
3	GO_NUCLEOBASE_CATABOLIC_PROCESS	0.000183982	Signal Transduction
3	GO_DEOXYRIBOSE_PHOSPHATE_BIOSYNTHETIC_PROCESS	0.000895769	Metabolism
3	GO_RIBOSE_PHOSPHATE_BIOSYNTHETIC_PROCESS	0.008880441	Metabolism
3	GO_CYCLIC_NUCLEOTIDE_PHOSPHODIESTERASE_ACTIVITY	0.001760243	Metabolism
3	GO_HYDROLASE_ACTIVITY_ACTING_ON_CARBON_NITROGEN_BUT_NOT_PEPTIDE_BONDS_IN_CYCLIC_AMIDINES	0.000782516	REACTOME_EXTRACELLULAR_MATRIX_ORGANIZATION
3	GO_3_5_CYCLIC_AMP_PHOSPHODIESTERASE_ACTIVITY	0.000875669	REACTOME_EXTRACELLULAR_MATRIX_ORGANIZATION
3	GO_PHOSPHATIDYLINOSITOL_PHOSPHATE_PHOSPHATASE_ACTIVITY	0.012475943	REACTOME_CELL_CYCLE
3	GO_ACYLGLYCEROL_O_ACYLTRANSFERASE_ACTIVITY	0.005393911	REACTOME_VESICLE_MEDIATED_TRANSPORT
3	GO_3_5_CYCLIC_GMP_PHOSPHODIESTERASE_ACTIVITY	0.001003656	REACTOME_ORGANELLE_BIOGENESIS_AND_MAINTENANCE
3	GO_PHOSPHATIDYLINOSITOL_3_5_BISPHOSPHATE_3_PHOSPHATASE_ACTIVITY	0.002706094	REACTOME_METABOLISM_OF_RNA
3	GO_ACID_AMINO_ACID_LIGASE_ACTIVITY	0.000100543	REACTOME_METABOLISM_OF_RNA
3	GO_DIACYLGLYCEROL_KINASE_ACTIVITY	0.001550862	REACTOME_EXTRACELLULAR_MATRIX_ORGANIZATION
3	GO_PHOSPHATIDYLINOSITOL_MONOPHOSPHATE_PHOSPHATASE_ACTIVITY	0.006464688	Metabolism of proteins
3	GO_HYDROLASE_ACTIVITY_ACTING_ON_CARBON_NITROGEN_BUT_NOT_PEPTIDE_BONDS_IN_LINEAR_AMIDINES	1.79E-05	Immune System
3	GO_PHOSPHATIDYLINOSITOL_PHOSPHATE_5_PHOSPHATASE_ACTIVITY	0.005551007	Immune System
3	GO_LYSOPHOSPHOLIPASE_ACTIVITY	0.004947744	Metabolism
3	GO_NUCLEOSIDE_DIPHOSPHATASE_ACTIVITY	0.000427642	Metabolism
3	GO_PHOSPHATE_ION_BINDING	0.000274062	REACTOME_DISEASE
3	GO_NUCLEOSIDE_DIPHOSPHATE_KINASE_ACTIVITY	0.001785324	REACTOME_CELL_CYCLE
3	GO_INOSITOL_TETRAKISPHOSPHATE_PHOSPHATASE_ACTIVITY	0.002268657	Metabolism of proteins
3	GO_PHOSPHORIC_DIESTER_HYDROLASE_ACTIVITY	0.009239173	Metabolism of proteins
3	GO_LIGASE_ACTIVITY_FORMING_CARBON_SULFUR_BONDS	0.000909153	Metabolism
3	GO_PROTEIN_SERINE_THREONINE_PHOSPHATASE_ACTIVITY	0.006517864	REACTOME_CELLULAR_RESPONSES_TO_EXTERNAL_STIMULI
3	GO_NUCLEOTIDASE_ACTIVITY	0.001197754	Metabolism
3	GO_PHOSPHORIC_ESTER_HYDROLASE_ACTIVITY	0.017197421	Metabolism
3	GO_PHOSPHOTRANSFERASE_ACTIVITY_FOR_OTHER_SUBSTITUTED_PHOSPHATE_GROUPS	0.002857737	Metabolism
3	GO_LYSOPHOSPHOLIPID_ACYLTRANSFERASE_ACTIVITY	0.005229633	Metabolism
3	GO_PROTEIN_TYROSINE_SERINE_THREONINE_PHOSPHATASE_ACTIVITY	0.004842521	Metabolism
3	GO_NUCLEOSIDE_KINASE_ACTIVITY	0.000784669	Metabolism of proteins
3	GO_ADENOSINE_DEAMINASE_ACTIVITY	0.000164466	REACTOME_AUTOPHAGY
3	GO_PHOSPHATIDYLINOSITOL_KINASE_ACTIVITY	0.005614528	Metabolism
3	GO_PROTEIN_TYROSINE_PHOSPHATASE_ACTIVITY	0.011179014	REACTOME_DISEASE
3	GO_PHOSPHOTRANSFERASE_ACTIVITY_PHOSPHATE_GROUP_AS_ACCEPTOR	0.002655934	REACTOME_DISEASE
3	GO_O_ACYLTRANSFERASE_ACTIVITY	0.007943913	REACTOME_DISEASE
3	GO_CARBON_NITROGEN_LIGASE_ACTIVITY_WITH_GLUTAMINE_AS_AMIDO_N_DONOR	0.000270402	REACTOME_EXTRACELLULAR_MATRIX_ORGANIZATION
3	GO_LONG_CHAIN_FATTY_ACID_COA_LIGASE_ACTIVITY	0.000792644	Signal Transduction
3	GO_INOSITOL_PHOSPHATE_PHOSPHATASE_ACTIVITY	0.00572915	Metabolism
3	GO_INOSITOL_TRISPHOSPHATE_KINASE_ACTIVITY	0.000673027	Immune System
3	GO_CARBOXYLIC_ESTER_HYDROLASE_ACTIVITY	0.011992955	Metabolism
3	GO_MAP_KINASE_PHOSPHATASE_ACTIVITY	0.001365001	Signal Transduction
3	GO_PHOSPHATIDYLINOSITOL_PHOSPHATE_KINASE_ACTIVITY	0.006333463	Immune System
3	GO_TRANSMEMBRANE_RECEPTOR_PROTEIN_PHOSPHATASE_ACTIVITY	0.001414472	Immune System
3	GO_LIGASE_ACTIVITY_FORMING_CARBON_NITROGEN_BONDS	0.000791608	REACTOME_DISEASE
3	GO_PHOSPHOLIPASE_A2_ACTIVITY	0.012459257	REACTOME_DISEASE
3	GO_PHOSPHOLIPASE_C_ACTIVITY	0.00526828	REACTOME_DISEASE
3	GO_LIPASE_ACTIVITY	0.021717303	REACTOME_DISEASE
3	GO_FATTY_ACID_LIGASE_ACTIVITY	0.000838761	REACTOME_DISEASE
3	GO_ACID_PHOSPHATASE_ACTIVITY	0.000658322	Immune System
3	GO_DEAMINASE_ACTIVITY	0.000617946	Immune System
3	GO_PHOSPHATIDATE_PHOSPHATASE_ACTIVITY	0.001856625	REACTOME_DISEASE
3	GO_HYDROLASE_ACTIVITY_ACTING_ON_CARBON_NITROGEN_BUT_NOT_PEPTIDE_BONDS	0.000785726	REACTOME_DISEASE
3	GO_NUCLEOBASE_CONTAINING_COMPOUND_KINASE_ACTIVITY	0.002763845	REACTOME_DISEASE
3	GO_PHOSPHOLIPASE_ACTIVITY	0.021297425	REACTOME_DISEASE
3	GO_ACID_THIOL_LIGASE_ACTIVITY	0.00095855	Immune System
3	GO_INOSITOL_TRISPHOSPHATE_PHOSPHATASE_ACTIVITY	0.003009507	Immune System
3	GO_INOSITOL_HEXAKISPHOSPHATE_KINASE_ACTIVITY	0.000784957	Immune System
3	GO_LIPID_KINASE_ACTIVITY	0.000681931	Signal Transduction
3	GO_NUCLEOBASE_BINDING	0.000270177	REACTOME_CELL_CYCLE
3	GO_DOUBLE_STRANDED_RNA_ADENOSINE_DEAMINASE_ACTIVITY	2.78E-05	Immune System
3	GO_2_ACYLGLYCEROL_O_ACYLTRANSFERASE_ACTIVITY	0.000873054	REACTOME_CELL_CYCLE
3	GO_1_ALKYL_2_ACETYLGLYCEROPHOSPHOCHOLINE_ESTERASE_ACTIVITY	0.000369219	REACTOME_CELL_CYCLE
3	GO_GPI_ANCHOR_TRANSAMIDASE_ACTIVITY	0.000759915	Metabolism
3	GO_NADPLUS_KINASE_ACTIVITY	0.001526564	Metabolism
3	GO_ACYL_COA_LIGASE_ACTIVITY	0.00012139	REACTOME_CELL_CYCLE
3	GO_ADENYLATE_KINASE_ACTIVITY	0.000688677	REACTOME_CELL_CYCLE
3	GO_CYTIDINE_DEAMINASE_ACTIVITY	0.000269704	Immune System
3	GO_FATTY_ACID_SYNTHASE_ACTIVITY	0.000633063	REACTOME_TRANSPORT_OF_SMALL_MOLECULES
3	GO_GUANYLATE_KINASE_ACTIVITY	0.000290853	REACTOME_DISEASE
3	GO_1_PHOSPHATIDYLINOSITOL_4_KINASE_ACTIVITY	0.001743536	REACTOME_CELL_CYCLE
3	GO_PHOSPHATIDYLINOSITOL_4_5_BISPHOSPHATE_5_PHOSPHATASE_ACTIVITY	0.004339842	REACTOME_AUTOPHAGY
3	GO_INOSITOL_POLYPHOSPHATE_5_PHOSPHATASE_ACTIVITY	0.002647618	REACTOME_CELL_CYCLE
3	GO_NUCLEOTIDE_DIPHOSPHATASE_ACTIVITY	0.000699783	Metabolism
3	GO_PHOSPHOLIPASE_D_ACTIVITY	0.001304361	REACTOME_DISEASE
3	GO_PROTEIN_ARGININE_DEIMINASE_ACTIVITY	6.35E-06	Signal Transduction
3	GO_PHOSPHOPROTEIN_PHOSPHATASE_ACTIVITY	0.011049526	REACTOME_DISEASE
3	GO_CALCIUM_DEPENDENT_PROTEIN_SERINE_THREONINE_PHOSPHATASE_ACTIVITY	0.000536871	REACTOME_DISEASE
3	GO_MAGNESIUM_DEPENDENT_PROTEIN_SERINE_THREONINE_PHOSPHATASE_ACTIVITY	0.001375715	Immune System
3	GO_NON_MEMBRANE_SPANNING_PROTEIN_TYROSINE_PHOSPHATASE_ACTIVITY	0.000696141	REACTOME_NEURONAL_SYSTEM
3	GO_RIBOSE_PHOSPHATE_DIPHOSPHOKINASE_ACTIVITY	0.00037259	REACTOME_DISEASE
3	GO_TRNA_SPECIFIC_ADENOSINE_DEAMINASE_ACTIVITY	3.69E-05	Immune System
3	GO_RNA_POLYMERASE_II_CTD_HEPTAPEPTIDE_REPEAT_PHOSPHATASE_ACTIVITY	0.000440421	Immune System
3	GO_DIPHOSPHOINOSITOL_POLYPHOSPHATE_DIPHOSPHATASE_ACTIVITY	0.000368166	REACTOME_DISEASE
3	GO_UBIQUITIN_LIKE_MODIFIER_ACTIVATING_ENZYME_ACTIVITY	4.07E-05	REACTOME_DISEASE
3	GO_GLYCEROPHOSPHODIESTER_PHOSPHODIESTERASE_ACTIVITY	0.000661788	REACTOME_DISEASE
3	GO_PHOSPHOLIPASE_A1_ACTIVITY	0.001987087	REACTOME_AUTOPHAGY
3	GO_1_PHOSPHATIDYLINOSITOL_4_PHOSPHATE_5_KINASE_ACTIVITY	0.002740869	Metabolism
3	GO_O_ACETYLTRANSFERASE_ACTIVITY	0.001486715	Metabolism
3	GO_DIPHOSPHOTRANSFERASE_ACTIVITY	0.000408532	Metabolism
3	GO_PHOSPHATASE_ACTIVITY	0.009750639	Signal Transduction
3	GO_HYDROLASE_ACTIVITY_ACTING_ON_CARBON_NITROGEN_BUT_NOT_PEPTIDE_BONDS_IN_CYCLIC_AMIDES	8.21E-05	Signal Transduction
3	GO_CDP_ALCOHOL_PHOSPHATIDYLTRANSFERASE_ACTIVITY	0.002141575	Signal Transduction
3	GO_PHOSPHATIDYLINOSITOL_N_ACETYLGLUCOSAMINYLTRANSFERASE_ACTIVITY	0.001526789	REACTOME_CELL_CYCLE
3	GO_3_HYDROXYACYL_COA_DEHYDRATASE_ACTIVITY	0.000233532	REACTOME_TRANSPORT_OF_SMALL_MOLECULES
3	GO_MEDIUM_CHAIN_FATTY_ACID_COA_LIGASE_ACTIVITY	0.000756826	Metabolism
3	GO_VERY_LONG_CHAIN_FATTY_ACID_COA_LIGASE_ACTIVITY	0.000387792	Metabolism
3	GO_DEOXYRIBONUCLEOTIDE_BINDING	8.54E-05	Signal Transduction
3	GO_CALMODULIN_DEPENDENT_PROTEIN_PHOSPHATASE_ACTIVITY	0.000390539	Signal Transduction
3	GO_GPI_ANCHOR_BINDING	0.000502979	Signal Transduction
3	GO_PHOSPHATIDYLINOSITOL_BISPHOSPHATE_PHOSPHATASE_ACTIVITY	0.010427803	Signal Transduction
3	GO_PHOSPHATIDYLINOSITOL_TRISPHOSPHATE_PHOSPHATASE_ACTIVITY	0.002779654	Signal Transduction
3	GO_PHOSPHATIDYLINOSITOL_PHOSPHATE_4_PHOSPHATASE_ACTIVITY	0.003167096	Signal Transduction
3	GO_NADH_PYROPHOSPHATASE_ACTIVITY	0.000304378	REACTOME_VESICLE_MEDIATED_TRANSPORT
3	GO_LIPID_PHOSPHATASE_ACTIVITY	0.001598594	Signal Transduction
3	GO_1_ACYLGLYCEROPHOSPHOCHOLINE_O_ACYLTRANSFERASE_ACTIVITY	0.001975253	REACTOME_DIGESTION_AND_ABSORPTION
3	GO_NUCLEOSIDE_TRIPHOSPHATE_DIPHOSPHATASE_ACTIVITY	0.000499223	Metabolism
3	GO_CALCIUM_DEPENDENT_PHOSPHOLIPASE_A2_ACTIVITY	0.00855798	Signal Transduction
3	GO_CALCIUM_INDEPENDENT_PHOSPHOLIPASE_A2_ACTIVITY	0.002025683	Signal Transduction
3	GO_ADP_RIBOSE_DIPHOSPHATASE_ACTIVITY	0.000152394	Signal Transduction
3	GO_BUTYRATE_COA_LIGASE_ACTIVITY	0.000109419	Metabolism
3	GO_GLYCINE_N_ACYLTRANSFERASE_ACTIVITY	5.84E-06	Metabolism
3	GO_M7G_5_PPPN_DIPHOSPHATASE_ACTIVITY	0.000408998	Metabolism
3	GO_NUCLEOSIDE_MONOPHOSPHATE_KINASE_ACTIVITY	0.001220904	Signal Transduction
3	GO_N_ACYLPHOSPHATIDYLETHANOLAMINE_SPECIFIC_PHOSPHOLIPASE_D_ACTIVITY	0.001198028	Signal Transduction
3	GO_CYTIDYLYLTRANSFERASE_ACTIVITY	0.00123394	Signal Transduction
3	GO_PROTEIN_GLUTAMIC_ACID_LIGASE_ACTIVITY	8.79E-06	Signal Transduction
3	GO_3_OXO_ARACHIDOYL_COA_SYNTHASE_ACTIVITY	0.000622549	Metabolism
3	GO_PHOSPHOLIPASE_A2_ACTIVITY_CONSUMING_1_2_DIPALMITOYLPHOSPHATIDYLCHOLINE_	0.010078052	Metabolism
3	GO_PHOSPHATIDYLINOSITOL_3_5_BISPHOSPHATE_PHOSPHATASE_ACTIVITY	0.004024999	Signal Transduction
3	GO_PHOSPHATIDYLINOSITOL_4_5_BISPHOSPHATE_PHOSPHATASE_ACTIVITY	0.005564604	Metabolism
4	KEGG_PYRIMIDINE_METABOLISM	0.009305412	Metabolism
4	KEGG_RNA_DEGRADATION	0.001826978	Metabolism
4	KEGG_RNA_POLYMERASE	0.007495561	Metabolism
4	KEGG_BASAL_TRANSCRIPTION_FACTORS	0.003994023	Metabolism
4	KEGG_DNA_REPLICATION	0.011249674	Metabolism
4	KEGG_BASE_EXCISION_REPAIR	0.006371632	Metabolism
4	KEGG_NUCLEOTIDE_EXCISION_REPAIR	0.016459877	Metabolism
4	KEGG_MISMATCH_REPAIR	0.008141006	Metabolism
4	KEGG_HOMOLOGOUS_RECOMBINATION	0.00493164	Metabolism
4	KEGG_NON_HOMOLOGOUS_END_JOINING	0.000962024	Metabolism
4	REACTOME_ACTIVATION_OF_THE_PRE_REPLICATIVE_COMPLEX	0.004532627	Signal Transduction
4	REACTOME_RESOLUTION_OF_AP_SITES_VIA_THE_MULTIPLE_NUCLEOTIDE_PATCH_REPLACEMENT_PATHWAY	0.011180248	Signal Transduction
4	REACTOME_MICRORNA_MIRNA_BIOGENESIS	0.006177881	REACTOME_VESICLE_MEDIATED_TRANSPORT
4	REACTOME_PROCESSIVE_SYNTHESIS_ON_THE_LAGGING_STRAND	0.00658289	Metabolism
4	REACTOME_MRNA_CAPPING	0.012314559	Signal Transduction
4	REACTOME_MRNA_SPLICING	0.004136999	Signal Transduction
4	REACTOME_MRNA_SPLICING_MINOR_PATHWAY	0.006044831	Signal Transduction
4	REACTOME_NUCLEOTIDE_EXCISION_REPAIR	0.027801956	Metabolism
4	REACTOME_DEADENYLATION_OF_MRNA	0.000970414	REACTOME_EXTRACELLULAR_MATRIX_ORGANIZATION
4	REACTOME_MRNA_DECAY_BY_5_TO_3_EXORIBONUCLEASE	0.000292259	Metabolism of proteins
4	REACTOME_MRNA_DECAY_BY_3_TO_5_EXORIBONUCLEASE	0.000800446	Metabolism
4	REACTOME_DEADENYLATION_DEPENDENT_MRNA_DECAY	0.001875498	Immune System
4	REACTOME_FORMATION_OF_INCISION_COMPLEX_IN_GG_NER	0.010498972	Immune System
4	REACTOME_LAGGING_STRAND_SYNTHESIS	0.009556766	Immune System
4	REACTOME_EARLY_PHASE_OF_HIV_LIFE_CYCLE	0.000630918	Immune System
4	REACTOME_ACTIVATION_OF_ATR_IN_RESPONSE_TO_REPLICATION_STRESS	0.004767014	Immune System
4	REACTOME_UNWINDING_OF_DNA	0.000715214	Metabolism
4	REACTOME_INTEGRATION_OF_PROVIRUS	0.000141731	Metabolism
4	REACTOME_EXTENSION_OF_TELOMERES	0.011366153	REACTOME_VESICLE_MEDIATED_TRANSPORT
4	REACTOME_DNA_STRAND_ELONGATION	0.009163052	Metabolism
4	REACTOME_TRANSLESION_SYNTHESIS_BY_Y_FAMILY_DNA_POLYMERASES_BYPASSES_LESIONS_ON_DNA_TEMPLATE	0.011938345	Metabolism
4	REACTOME_RECOGNITION_OF_DNA_DAMAGE_BY_PCNA_CONTAINING_REPLICATION_COMPLEX	0.012399782	Signal Transduction
4	REACTOME_TRANSLESION_SYNTHESIS_BY_POLH	0.006906708	Signal Transduction
4	REACTOME_DISPLACEMENT_OF_DNA_GLYCOSYLASE_BY_APEX1	0.000841094	Metabolism
4	REACTOME_POLB_DEPENDENT_LONG_PATCH_BASE_EXCISION_REPAIR	0.001338967	Metabolism
4	REACTOME_FORMATION_OF_THE_EARLY_ELONGATION_COMPLEX	0.013545264	Metabolism
4	REACTOME_2_LTR_CIRCLE_FORMATION	0.000140722	REACTOME_DEVELOPMENTAL_BIOLOGY
4	REACTOME_FORMATION_OF_HIV_ELONGATION_COMPLEX_IN_THE_ABSENCE_OF_HIV_TAT	0.015824058	REACTOME_DEVELOPMENTAL_BIOLOGY
4	REACTOME_TRANSCRIPTION_OF_THE_HIV_GENOME	0.017422676	REACTOME_DEVELOPMENTAL_BIOLOGY
4	REACTOME_ABORTIVE_ELONGATION_OF_HIV_1_TRANSCRIPT_IN_THE_ABSENCE_OF_TAT	0.009223427	REACTOME_GENE_EXPRESSION_TRANSCRIPTION
4	REACTOME_HIV_ELONGATION_ARREST_AND_RECOVERY	0.011112598	Metabolism
4	REACTOME_PROCESSIVE_SYNTHESIS_ON_THE_C_STRAND_OF_THE_TELOMERE	0.006123463	Metabolism
4	REACTOME_TELOMERE_C_STRAND_LAGGING_STRAND_SYNTHESIS	0.011792785	Metabolism
4	REACTOME_APOBEC3G_MEDIATED_RESISTANCE_TO_HIV_1_INFECTION	4.23E-05	Metabolism
4	REACTOME_STING_MEDIATED_INDUCTION_OF_HOST_IMMUNE_RESPONSES	0.000304545	Metabolism
4	REACTOME_CYTOSOLIC_IRON_SULFUR_CLUSTER_ASSEMBLY	0.00090487	Metabolism
4	REACTOME_IRF3_MEDIATED_INDUCTION_OF_TYPE_I_IFN	0.00030038	REACTOME_GENE_EXPRESSION_TRANSCRIPTION
4	REACTOME_TRANSCRIPTIONAL_REGULATION_BY_TP53	0.016123769	REACTOME_GENE_EXPRESSION_TRANSCRIPTION
4	REACTOME_ATF4_ACTIVATES_GENES_IN_RESPONSE_TO_ENDOPLASMIC_RETICULUM_STRESS	0.000773514	Signal Transduction
4	REACTOME_PERK_REGULATES_GENE_EXPRESSION	0.000740203	REACTOME_EXTRACELLULAR_MATRIX_ORGANIZATION
4	REACTOME_BUTYRATE_RESPONSE_FACTOR_1_BRF1_BINDS_AND_DESTABILIZES_MRNA	0.000872045	Metabolism
4	REACTOME_TRISTETRAPROLIN_TTP_ZFP36_BINDS_AND_DESTABILIZES_MRNA	0.000863771	Metabolism
4	REACTOME_KSRP_KHSRP_BINDS_AND_DESTABILIZES_MRNA	0.000922205	Metabolism
4	REACTOME_MISMATCH_REPAIR	0.005462257	Metabolism
4	REACTOME_PIWI_INTERACTING_RNA_PIRNA_BIOGENESIS	0.005658392	Metabolism
4	REACTOME_REGULATION_OF_TP53_ACTIVITY	0.00938209	Metabolism
4	REACTOME_APEX1_INDEPENDENT_RESOLUTION_OF_AP_SITES_VIA_THE_SINGLE_NUCLEOTIDE_REPLACEMENT_PATHWAY	0.00080512	Metabolism
4	REACTOME_PCNA_DEPENDENT_LONG_PATCH_BASE_EXCISION_REPAIR	0.011293332	Metabolism
4	REACTOME_TRANSLESION_SYNTHESIS_BY_POLK	0.007398476	Metabolism
4	REACTOME_TERMINATION_OF_TRANSLESION_DNA_SYNTHESIS	0.012031035	Metabolism
4	REACTOME_HDR_THROUGH_SINGLE_STRAND_ANNEALING_SSA	0.007484173	REACTOME_ORGANELLE_BIOGENESIS_AND_MAINTENANCE
4	REACTOME_HDR_THROUGH_MMEJ_ALT_NHEJ	0.001673395	REACTOME_ORGANELLE_BIOGENESIS_AND_MAINTENANCE
4	REACTOME_HDR_THROUGH_HOMOLOGOUS_RECOMBINATION_HRR	0.014596649	Metabolism
4	REACTOME_RESOLUTION_OF_D_LOOP_STRUCTURES	0.004023361	Metabolism
4	REACTOME_SENSING_OF_DNA_DOUBLE_STRAND_BREAKS	0.000847378	Metabolism
4	REACTOME_RESOLUTION_OF_D_LOOP_STRUCTURES_THROUGH_SYNTHESIS_DEPENDENT_STRAND_ANNEALING_SDSA	0.003238603	REACTOME_VESICLE_MEDIATED_TRANSPORT
4	REACTOME_HOMOLOGOUS_DNA_PAIRING_AND_STRAND_EXCHANGE	0.00752758	Immune System
4	REACTOME_GAP_FILLING_DNA_REPAIR_SYNTHESIS_AND_LIGATION_IN_GG_NER	0.012907498	REACTOME_VESICLE_MEDIATED_TRANSPORT
4	REACTOME_GLOBAL_GENOME_NUCLEOTIDE_EXCISION_REPAIR_GG_NER	0.020395221	Signal Transduction
4	REACTOME_DUAL_INCISION_IN_GG_NER	0.016904543	Signal Transduction
4	REACTOME_RNA_POLYMERASE_II_PRE_TRANSCRIPTION_EVENTS	0.017501125	Signal Transduction
4	REACTOME_FORMATION_OF_TC_NER_PRE_INCISION_COMPLEX	0.015582193	Signal Transduction
4	REACTOME_TRANSCRIPTION_COUPLED_NUCLEOTIDE_EXCISION_REPAIR_TC_NER	0.026190246	Signal Transduction
4	REACTOME_DUAL_INCISION_IN_TC_NER	0.02454593	Signal Transduction
4	REACTOME_TP53_REGULATES_TRANSCRIPTION_OF_DNA_REPAIR_GENES	0.015241905	Signal Transduction
4	REACTOME_FGFR2_ALTERNATIVE_SPLICING	0.006856561	REACTOME_DISEASE
4	REACTOME_REGULATION_OF_TP53_ACTIVITY_THROUGH_PHOSPHORYLATION	0.010512331	REACTOME_EXTRACELLULAR_MATRIX_ORGANIZATION
4	REACTOME_RNA_POLYMERASE_II_TRANSCRIBES_SNRNA_GENES	0.008248025	REACTOME_DISEASE
4	REACTOME_DNA_REPLICATION_INITIATION	0.00286235	REACTOME_DISEASE
4	REACTOME_LEADING_STRAND_SYNTHESIS	0.006668478	REACTOME_EXTRACELLULAR_MATRIX_ORGANIZATION
4	REACTOME_RNA_POLYMERASE_I_TRANSCRIPTION_INITIATION	0.006930172	REACTOME_CELLULAR_RESPONSES_TO_EXTERNAL_STIMULI
4	REACTOME_RNA_POLYMERASE_II_TRANSCRIPTION_PRE_INITIATION_AND_PROMOTER_OPENING	0.01297082	REACTOME_CELL_CYCLE
4	REACTOME_RNA_POLYMERASE_III_CHAIN_ELONGATION	0.00391649	Metabolism
4	REACTOME_RNA_POLYMERASE_I_TRANSCRIPTION_TERMINATION	0.007151943	Signal Transduction
4	REACTOME_DNA_DAMAGE_BYPASS	0.012795436	Metabolism
4	REACTOME_RESOLUTION_OF_ABASIC_SITES_AP_SITES	0.011208644	Metabolism
4	REACTOME_RNA_POLYMERASE_III_TRANSCRIPTION_TERMINATION	0.003690143	Immune System
4	REACTOME_RNA_POLYMERASE_III_TRANSCRIPTION	0.003545138	Metabolism
4	REACTOME_RNA_POLYMERASE_II_TRANSCRIPTION_ELONGATION	0.015528962	Signal Transduction
4	REACTOME_RNA_POLYMERASE_III_TRANSCRIPTION_INITIATION_FROM_TYPE_1_PROMOTER	0.003667378	Signal Transduction
4	REACTOME_RNA_POLYMERASE_III_TRANSCRIPTION_INITIATION_FROM_TYPE_3_PROMOTER	0.003722058	Immune System
4	REACTOME_SIGNALING_BY_FGFR2_IIIA_TM	0.007534577	REACTOME_CELL_CYCLE
4	GO_POSITIVE_REGULATION_OF_LIGASE_ACTIVITY	0.000192982	REACTOME_CELL_CYCLE
4	GO_REGULATION_OF_VIRAL_TRANSCRIPTION	0.008725881	REACTOME_CELL_CYCLE
4	GO_RESPONSE_TO_X_RAY	0.000858848	REACTOME_DISEASE
4	GO_HETEROCHROMATIN_ORGANIZATION	0.00040295	Signal Transduction
4	GO_POSITIVE_REGULATION_OF_VIRAL_PROCESS	0.008619367	REACTOME_CELL_CYCLE
4	GO_DNA_REPLICATION	0.011841621	REACTOME_CELL_CYCLE
4	GO_RESOLUTION_OF_MEIOTIC_RECOMBINATION_INTERMEDIATES	0.001062826	Signal Transduction
4	GO_IRON_SULFUR_CLUSTER_ASSEMBLY	7.24E-05	REACTOME_REPRODUCTION
4	GO_NUCLEAR_RETENTION_OF_PRE_MRNA_AT_THE_SITE_OF_TRANSCRIPTION	0.000293838	REACTOME_CELL_CYCLE
4	GO_POLYNUCLEOTIDE_DEPHOSPHORYLATION	0.000529574	REACTOME_CELLULAR_RESPONSES_TO_EXTERNAL_STIMULI
4	GO_5_3_EXONUCLEASE_ACTIVITY	0.00208953	REACTOME_CELLULAR_RESPONSES_TO_EXTERNAL_STIMULI
4	GO_ENDODEOXYRIBONUCLEASE_ACTIVITY_PRODUCING_5_PHOSPHOMONOESTERS	0.002393444	REACTOME_CELLULAR_RESPONSES_TO_EXTERNAL_STIMULI
4	GO_DNA_POLYMERASE_ACTIVITY	0.006428094	REACTOME_CELLULAR_RESPONSES_TO_EXTERNAL_STIMULI
4	GO_ENDONUCLEASE_ACTIVITY_ACTIVE_WITH_EITHER_RIBO_OR_DEOXYRIBONUCLEIC_ACIDS_AND_PRODUCING_3_PHOSPHOMONOESTERS	0.002157909	REACTOME_CELLULAR_RESPONSES_TO_EXTERNAL_STIMULI
4	GO_ADENYLYLTRANSFERASE_ACTIVITY	0.000743841	REACTOME_CELLULAR_RESPONSES_TO_EXTERNAL_STIMULI
4	GO_DNA_N_GLYCOSYLASE_ACTIVITY	0.001528135	Immune System
4	GO_RNA_DNA_HYBRID_RIBONUCLEASE_ACTIVITY	0.001248088	Metabolism
4	GO_ENDONUCLEASE_ACTIVITY_ACTIVE_WITH_EITHER_RIBO_OR_DEOXYRIBONUCLEIC_ACIDS_AND_PRODUCING_5_PHOSPHOMONOESTERS	0.004650223	REACTOME_CELL_CYCLE
4	GO_ENDORIBONUCLEASE_ACTIVITY_PRODUCING_5_PHOSPHOMONOESTERS	0.003438654	Signal Transduction
4	GO_PROTEIN_C_TERMINUS_BINDING	0.001581764	REACTOME_DISEASE
4	GO_HYDROLASE_ACTIVITY_ACTING_ON_ESTER_BONDS	0.009635056	REACTOME_DISEASE
4	GO_DAMAGED_DNA_BINDING	0.007992998	Metabolism of proteins
4	GO_NUCLEASE_ACTIVITY	0.01323476	REACTOME_DISEASE
4	GO_EXONUCLEASE_ACTIVITY	0.008399192	REACTOME_TRANSPORT_OF_SMALL_MOLECULES
4	GO_RNA_DIRECTED_DNA_POLYMERASE_ACTIVITY	0.000474591	REACTOME_DEVELOPMENTAL_BIOLOGY
4	GO_TELOMERASE_RNA_BINDING	0.000545012	REACTOME_DISEASE
4	GO_TELOMERIC_DNA_BINDING	0.001864437	Immune System
4	GO_METAL_CLUSTER_BINDING	0.001883825	Immune System
4	GO_ENDODEOXYRIBONUCLEASE_ACTIVITY	0.005748376	Immune System
4	GO_DEOXYRIBONUCLEASE_ACTIVITY	0.008178377	Immune System
4	GO_SINGLE_STRANDED_DNA_DEPENDENT_ATPASE_ACTIVITY	0.002714832	Immune System
4	GO_ENDONUCLEASE_ACTIVITY	0.0112022	REACTOME_DEVELOPMENTAL_BIOLOGY
4	GO_HYDROLASE_ACTIVITY_HYDROLYZING_N_GLYCOSYL_COMPOUNDS	0.001358577	REACTOME_DEVELOPMENTAL_BIOLOGY
4	GO_SINGLE_STRANDED_DNA_BINDING	0.005538873	Signal Transduction
4	GO_TRNA_SPECIFIC_RIBONUCLEASE_ACTIVITY	0.001620873	Metabolism of proteins
4	GO_DNA_DIRECTED_DNA_POLYMERASE_ACTIVITY	0.006265805	REACTOME_CELL_CYCLE
4	GO_3_5_EXONUCLEASE_ACTIVITY	0.006239668	REACTOME_CELL_CYCLE
4	GO_POLY_A_SPECIFIC_RIBONUCLEASE_ACTIVITY	0.001452753	Metabolism of proteins
4	GO_PROTEIN_N_TERMINUS_BINDING	0.002734287	REACTOME_CELL_CYCLE
4	GO_RIBONUCLEASE_P_ACTIVITY	0.001216715	REACTOME_EXTRACELLULAR_MATRIX_ORGANIZATION
4	GO_ENDORIBONUCLEASE_ACTIVITY	0.006060694	REACTOME_EXTRACELLULAR_MATRIX_ORGANIZATION
4	GO_RIBONUCLEASE_ACTIVITY	0.009995937	REACTOME_EXTRACELLULAR_MATRIX_ORGANIZATION
4	GO_EXONUCLEASE_ACTIVITY_ACTIVE_WITH_EITHER_RIBO_OR_DEOXYRIBONUCLEIC_ACIDS_AND_PRODUCING_5_PHOSPHOMONOESTERS	0.00684251	REACTOME_EXTRACELLULAR_MATRIX_ORGANIZATION
4	GO_RNA_POLYMERASE_ACTIVITY	0.008574831	REACTOME_VESICLE_MEDIATED_TRANSPORT
4	GO_DNA_POLYMERASE_BINDING	0.000779577	REACTOME_VESICLE_MEDIATED_TRANSPORT
4	GO_EXODEOXYRIBONUCLEASE_ACTIVITY	0.004343193	REACTOME_VESICLE_MEDIATED_TRANSPORT
4	GO_4_IRON_4_SULFUR_CLUSTER_BINDING	0.00203731	Metabolism of proteins
4	GO_TRANSFERASE_ACTIVITY_TRANSFERRING_PHOSPHORUS_CONTAINING_GROUPS	0.007839106	Metabolism of proteins
4	GO_NUCLEOTIDYLTRANSFERASE_ACTIVITY	0.010539577	Metabolism of proteins
4	GO_SINGLE_STRANDED_DNA_ENDODEOXYRIBONUCLEASE_ACTIVITY	0.001925816	Metabolism of proteins
4	GO_OXIDIZED_BASE_LESION_DNA_N_GLYCOSYLASE_ACTIVITY	0.000425147	Immune System
4	GO_RNA_POLYMERASE_III_GENERAL_TRANSCRIPTION_INITIATION_FACTOR_ACTIVITY	0.000258741	Immune System
4	GO_RNA_POLYMERASE_I_ACTIVITY	0.003547972	Immune System
4	GO_RNA_POLYMERASE_II_ACTIVITY	0.005744129	REACTOME_CHROMATIN_ORGANIZATION
4	GO_RNA_POLYMERASE_III_ACTIVITY	0.003903432	REACTOME_CHROMATIN_ORGANIZATION
4	GO_DNA_REPLICATION_ORIGIN_BINDING	0.000702204	REACTOME_CHROMATIN_ORGANIZATION
4	GO_DNA_CLAMP_LOADER_ACTIVITY	0.003144248	REACTOME_CHROMATIN_ORGANIZATION
4	GO_DOUBLE_STRANDED_TELOMERIC_DNA_BINDING	0.000602886	REACTOME_CHROMATIN_ORGANIZATION
4	GO_TELOMERASE_ACTIVITY	0.000474591	Metabolism of proteins
4	GO_DNA_APURINIC_OR_APYRIMIDINIC_SITE_ENDONUCLEASE_ACTIVITY	0.001048593	REACTOME_DISEASE
4	GO_DNA_TOPOISOMERASE_ACTIVITY	0.000315871	Metabolism of proteins
4	GO_PHOSPHODIESTERASE_I_ACTIVITY	0.000574867	Metabolism of proteins
4	GO_DEOXYRIBONUCLEASE_I_ACTIVITY	0.000524525	Signal Transduction
4	GO_EXORIBONUCLEASE_ACTIVITY	0.003833139	Immune System
4	GO_POLYNUCLEOTIDE_ADENYLYLTRANSFERASE_ACTIVITY	0.000389146	REACTOME_TRANSPORT_OF_SMALL_MOLECULES
4	GO_3_5_EXODEOXYRIBONUCLEASE_ACTIVITY	0.002608748	REACTOME_DISEASE
4	GO_SINGLE_STRANDED_DNA_EXODEOXYRIBONUCLEASE_ACTIVITY	0.001474571	REACTOME_DISEASE
4	GO_SINGLE_STRANDED_DNA_3_5_EXODEOXYRIBONUCLEASE_ACTIVITY	0.001148724	REACTOME_CELLULAR_RESPONSES_TO_EXTERNAL_STIMULI
4	GO_RNA_POLYMERASE_II_CTD_HEPTAPEPTIDE_REPEAT_KINASE_ACTIVITY	0.004589458	REACTOME_CELL_CYCLE
4	GO_CROSSOVER_JUNCTION_ENDODEOXYRIBONUCLEASE_ACTIVITY	0.001330228	REACTOME_DISEASE
4	GO_RNA_POLYMERASE_II_GENERAL_TRANSCRIPTION_INITIATION_FACTOR_ACTIVITY	0.002676019	Metabolism
4	GO_LIGASE_ACTIVITY_FORMING_PHOSPHORIC_ESTER_BONDS	0.000560345	REACTOME_DISEASE
4	GO_ENDODEOXYRIBONUCLEASE_ACTIVITY_PRODUCING_3_PHOSPHOMONOESTERS	0.001561935	REACTOME_PROGRAMMED_CELL_DEATH
4	GO_ENDORIBONUCLEASE_ACTIVITY_PRODUCING_3_PHOSPHOMONOESTERS	0.000872139	REACTOME_CELLULAR_RESPONSES_TO_EXTERNAL_STIMULI
4	GO_5_3_EXODEOXYRIBONUCLEASE_ACTIVITY	0.001014262	REACTOME_CELLULAR_RESPONSES_TO_EXTERNAL_STIMULI
4	GO_FLAP_ENDONUCLEASE_ACTIVITY	0.001758683	REACTOME_CELLULAR_RESPONSES_TO_EXTERNAL_STIMULI
4	GO_5_DEOXYRIBOSE_5_PHOSPHATE_LYASE_ACTIVITY	0.000262287	REACTOME_CELLULAR_RESPONSES_TO_EXTERNAL_STIMULI
4	GO_GUANYLYLTRANSFERASE_ACTIVITY	0.000228313	REACTOME_CELLULAR_RESPONSES_TO_EXTERNAL_STIMULI
4	GO_URIDYLYLTRANSFERASE_ACTIVITY	0.000189409	REACTOME_CELLULAR_RESPONSES_TO_EXTERNAL_STIMULI
4	GO_WD40_REPEAT_DOMAIN_BINDING	0.000280634	Signal Transduction
4	GO_SUPERCOILED_DNA_BINDING	0.000159212	REACTOME_DISEASE
4	GO_7SK_SNRNA_BINDING	0.000512046	REACTOME_DISEASE
4	GO_G_RICH_STRAND_TELOMERIC_DNA_BINDING	0.001434037	REACTOME_DISEASE
4	GO_SEQUENCE_SPECIFIC_SINGLE_STRANDED_DNA_BINDING	0.001564384	REACTOME_DISEASE
4	GO_CLASS_I_DNA_APURINIC_OR_APYRIMIDINIC_SITE_ENDONUCLEASE_ACTIVITY	0.000917885	REACTOME_DISEASE
4	GO_CATALYTIC_ACTIVITY_ACTING_ON_DNA	0.011582538	REACTOME_DISEASE
4	GO_CATALYTIC_ACTIVITY_ACTING_ON_RNA	0.009887635	REACTOME_DISEASE
4	GO_GENERAL_TRANSCRIPTION_INITIATION_FACTOR_ACTIVITY	0.002411355	REACTOME_DISEASE
4	GO_RNA_ADENYLYLTRANSFERASE_ACTIVITY	0.00014018	REACTOME_DISEASE
5	KEGG_VALINE_LEUCINE_AND_ISOLEUCINE_BIOSYNTHESIS	0.000457862	REACTOME_DISEASE
5	KEGG_AMINOACYL_TRNA_BIOSYNTHESIS	0.003269574	REACTOME_GENE_EXPRESSION_TRANSCRIPTION
5	KEGG_RIBOSOME	0.045661532	Signal Transduction
5	KEGG_PROTEIN_EXPORT	0.001469103	REACTOME_DEVELOPMENTAL_BIOLOGY
5	REACTOME_TRANSLATION	0.044664902	REACTOME_CELL_CELL_COMMUNICATION
5	REACTOME_DEVELOPMENTAL_BIOLOGY	0.016718161	REACTOME_DEVELOPMENTAL_BIOLOGY
5	REACTOME_SRP_DEPENDENT_COTRANSLATIONAL_PROTEIN_TARGETING_TO_MEMBRANE	0.045064979	Signal Transduction
5	REACTOME_ACTIVATION_OF_THE_MRNA_UPON_BINDING_OF_THE_CAP_BINDING_COMPLEX_AND_EIFS_AND_SUBSEQUENT_BINDING_TO_43S	0.019636111	Signal Transduction
5	REACTOME_MITOCHONDRIAL_TRNA_AMINOACYLATION	0.001672425	REACTOME_DISEASE
5	REACTOME_CYTOSOLIC_TRNA_AMINOACYLATION	0.002133575	REACTOME_DISEASE
5	REACTOME_TRNA_AMINOACYLATION	0.003502637	REACTOME_DISEASE
5	REACTOME_AXON_GUIDANCE	0.02254651	Signal Transduction
5	REACTOME_METABOLISM_OF_RNA	0.034171938	REACTOME_CELL_CYCLE
5	REACTOME_DISEASE	0.017190641	Metabolism of proteins
5	REACTOME_INFLUENZA_INFECTION	0.036775886	Metabolism of proteins
5	REACTOME_SELENOAMINO_ACID_METABOLISM	0.043911834	Metabolism of proteins
5	REACTOME_SMALL_INTERFERING_RNA_SIRNA_BIOGENESIS	0.000321752	Metabolism of proteins
5	REACTOME_SYNTHESIS_OF_DIPHTHAMIDE_EEF2	0.000350715	Metabolism of proteins
5	REACTOME_MITOCHONDRIAL_TRANSLATION	0.012331667	Metabolism of proteins
5	REACTOME_RRNA_MODIFICATION_IN_THE_NUCLEUS_AND_CYTOSOL	0.007333663	Metabolism of proteins
5	REACTOME_KERATINIZATION	0.003412976	Metabolism
5	REACTOME_FORMATION_OF_THE_CORNIFIED_ENVELOPE	0.003343315	REACTOME_AUTOPHAGY
5	REACTOME_RRNA_PROCESSING	0.035097521	Signal Transduction
5	REACTOME_EUKARYOTIC_TRANSLATION_INITIATION	0.047938	Signal Transduction
5	REACTOME_RECYCLING_OF_EIF2:GDP	0.001225804	REACTOME_NEURONAL_SYSTEM
5	REACTOME_PTK6_REGULATES_PROTEINS_INVOLVED_IN_RNA_PROCESSING	7.24E-05	Signal Transduction
5	REACTOME_RRNA_PROCESSING_IN_THE_NUCLEUS_AND_CYTOSOL	0.035293151	Metabolism
5	REACTOME_NONSENSE_MEDIATED_DECAY_NMD	0.046349154	Metabolism
5	REACTOME_NONSENSE_MEDIATED_DECAY_NMD_INDEPENDENT_OF_THE_EXON_JUNCTION_COMPLEX_EJC	0.048335492	Metabolism
5	GO_RIBOSOME_BIOGENESIS	0.020544636	Metabolism of proteins
5	GO_EPIDERMAL_CELL_DIFFERENTIATION	0.002787426	Immune System
5	GO_PROTEIN_LOCALIZATION_TO_MEMBRANE	0.020684825	Metabolism of proteins
5	GO_RIBOSOMAL_SMALL_SUBUNIT_BIOGENESIS	0.0102213	Metabolism
5	GO_AMIDE_BIOSYNTHETIC_PROCESS	0.040118346	Metabolism of proteins
5	GO_RIBONUCLEOPROTEIN_COMPLEX_SUBUNIT_ORGANIZATION	0.011125781	Signal Transduction
5	GO_TRANSLATIONAL_ELONGATION	0.011988539	Signal Transduction
5	GO_PROTEIN_LOCALIZATION_TO_ORGANELLE	0.01856246	Signal Transduction
5	GO_REGULATION_OF_CELLULAR_AMIDE_METABOLIC_PROCESS	0.007000931	REACTOME_DISEASE
5	GO_POSITIVE_REGULATION_OF_RESPONSE_TO_DNA_DAMAGE_STIMULUS	0.000472061	REACTOME_CELL_CELL_COMMUNICATION
5	GO_RIBOSOMAL_LARGE_SUBUNIT_BIOGENESIS	0.010160621	Signal Transduction
5	GO_NEGATIVE_REGULATION_OF_CATABOLIC_PROCESS	0.001045758	REACTOME_HEMOSTASIS
5	GO_CAP_INDEPENDENT_TRANSLATIONAL_INITIATION	0.000279807	Signal Transduction
5	GO_KERATINOCYTE_DEVELOPMENT	3.90E-05	REACTOME_DEVELOPMENTAL_BIOLOGY
5	GO_REGULATION_OF_NUCLEOBASE_CONTAINING_COMPOUND_METABOLIC_PROCESS	0.002839519	REACTOME_DEVELOPMENTAL_BIOLOGY
5	GO_POSITIVE_REGULATION_OF_NUCLEOBASE_CONTAINING_COMPOUND_TRANSPORT	0.00032039	REACTOME_DEVELOPMENTAL_BIOLOGY
5	GO_PROTEIN_CONTAINING_COMPLEX_DISASSEMBLY	0.007131623	REACTOME_DEVELOPMENTAL_BIOLOGY
5	GO_POSITIVE_REGULATION_OF_POSTTRANSCRIPTIONAL_GENE_SILENCING	0.000689471	Signal Transduction
5	GO_CELLULAR_RESPONSE_TO_ETHER	0.000151547	REACTOME_NEURONAL_SYSTEM
5	GO_REGULATION_OF_RIBOSOME_BIOGENESIS	0.00098584	Metabolism
5	GO_REGULATION_OF_NEURONAL_ACTION_POTENTIAL	7.49E-05	Metabolism
5	GO_MITOCHONDRIAL_GENE_EXPRESSION	0.011301742	Metabolism
5	GO_POSITIVE_REGULATION_OF_TROPHOBLAST_CELL_MIGRATION	0.000131898	Metabolism
5	GO_REGULATION_OF_MRNA_BINDING	0.000956862	Metabolism of proteins
5	GO_RESPONSE_TO_SODIUM_ARSENITE	8.07E-05	Metabolism of proteins
5	GO_CELLULAR_RESPONSE_TO_SODIUM_ARSENITE	8.11E-05	Metabolism of proteins
5	GO_POSITIVE_REGULATION_OF_RNA_BINDING	0.001014324	Signal Transduction
5	GO_MIRNA_BINDING	0.000928516	Signal Transduction
5	GO_POLY_A_BINDING	0.000887464	Metabolism of proteins
5	GO_TRANSLATION_INITIATION_FACTOR_ACTIVITY	0.006533216	Signal Transduction
5	GO_POLY_PYRIMIDINE_TRACT_BINDING	0.001177619	REACTOME_DEVELOPMENTAL_BIOLOGY
5	GO_MRNA_BINDING	0.005324009	REACTOME_HEMOSTASIS
5	GO_TRNA_BINDING	0.00260388	REACTOME_HEMOSTASIS
5	GO_SINGLE_STRANDED_RNA_BINDING	0.002549735	REACTOME_DEVELOPMENTAL_BIOLOGY
5	GO_RNA_CAP_BINDING	0.001219758	REACTOME_PROGRAMMED_CELL_DEATH
5	GO_TRANSLATION_ELONGATION_FACTOR_ACTIVITY	0.001948032	REACTOME_DEVELOPMENTAL_BIOLOGY
5	GO_POLY_PURINE_TRACT_BINDING	0.001033616	Signal Transduction
5	GO_AMINOACYL_TRNA_EDITING_ACTIVITY	0.000666128	Signal Transduction
5	GO_STRUCTURAL_CONSTITUENT_OF_RIBOSOME	0.04272291	REACTOME_CELL_CELL_COMMUNICATION
5	GO_RIBOSOMAL_SMALL_SUBUNIT_BINDING	0.001156591	REACTOME_TRANSPORT_OF_SMALL_MOLECULES
5	GO_RIBONUCLEOPROTEIN_COMPLEX_BINDING	0.004887939	REACTOME_TRANSPORT_OF_SMALL_MOLECULES
5	GO_TRANSLATION_FACTOR_ACTIVITY_RNA_BINDING	0.009570046	REACTOME_TRANSPORT_OF_SMALL_MOLECULES
5	GO_TRANSLATION_INITIATION_FACTOR_BINDING	0.002033895	REACTOME_TRANSPORT_OF_SMALL_MOLECULES
5	GO_RRNA_BINDING	0.011542033	Signal Transduction
5	GO_AU_RICH_ELEMENT_BINDING	0.001225021	REACTOME_TRANSPORT_OF_SMALL_MOLECULES
5	GO_SNRNA_BINDING	0.001290108	REACTOME_GENE_EXPRESSION_TRANSCRIPTION
5	GO_RECEPTOR_SIGNALING_COMPLEX_SCAFFOLD_ACTIVITY	0.000511029	REACTOME_GENE_EXPRESSION_TRANSCRIPTION
5	GO_TRANSLATION_REGULATOR_ACTIVITY	0.011239945	REACTOME_GENE_EXPRESSION_TRANSCRIPTION
5	GO_TRANSLATION_REPRESSOR_ACTIVITY	0.001610386	REACTOME_GENE_EXPRESSION_TRANSCRIPTION
5	GO_TRANSLATION_REGULATOR_ACTIVITY_NUCLEIC_ACID_BINDING	0.01113257	REACTOME_TRANSPORT_OF_SMALL_MOLECULES
5	GO_DOUBLE_STRANDED_RNA_BINDING	0.001842377	REACTOME_TRANSPORT_OF_SMALL_MOLECULES
5	GO_RIBOSOME_BINDING	0.002663476	REACTOME_DEVELOPMENTAL_BIOLOGY
5	GO_PRE_MRNA_BINDING	0.001535696	REACTOME_DEVELOPMENTAL_BIOLOGY
5	GO_LIGASE_ACTIVITY_FORMING_CARBON_OXYGEN_BONDS	0.003309919	REACTOME_DEVELOPMENTAL_BIOLOGY
5	GO_STRUCTURAL_MOLECULE_ACTIVITY	0.027783326	REACTOME_TRANSPORT_OF_SMALL_MOLECULES
5	GO_RNA_BINDING	0.033520851	REACTOME_DEVELOPMENTAL_BIOLOGY
5	GO_LIGASE_ACTIVITY	0.002238249	REACTOME_HEMOSTASIS
5	GO_MRNA_3_UTR_BINDING	0.003617475	REACTOME_TRANSPORT_OF_SMALL_MOLECULES
5	GO_SNORNA_BINDING	0.001922956	REACTOME_TRANSPORT_OF_SMALL_MOLECULES
5	GO_RNA_7_METHYLGUANOSINE_CAP_BINDING	0.000817892	REACTOME_TRANSPORT_OF_SMALL_MOLECULES
5	GO_TRANSLATION_REPRESSOR_ACTIVITY_MRNA_REGULATORY_ELEMENT_BINDING	0.001034784	Metabolism
5	GO_G_QUADRUPLEX_RNA_BINDING	0.000278447	REACTOME_TRANSPORT_OF_SMALL_MOLECULES
5	GO_TRANSLATION_TERMINATION_FACTOR_ACTIVITY	0.001002715	REACTOME_NEURONAL_SYSTEM
5	GO_5S_RRNA_BINDING	0.001729694	Signal Transduction
5	GO_EUKARYOTIC_INITIATION_FACTOR_4E_BINDING	0.000495171	REACTOME_CELL_CYCLE
5	GO_7S_RNA_BINDING	0.000746468	REACTOME_TRANSPORT_OF_SMALL_MOLECULES
5	GO_TRANSLATION_ACTIVATOR_ACTIVITY	0.001285743	REACTOME_TRANSPORT_OF_SMALL_MOLECULES
5	GO_U6_SNRNA_BINDING	0.000435882	REACTOME_NEURONAL_SYSTEM
5	GO_STRUCTURAL_CONSTITUENT_OF_MYELIN_SHEATH	0.000161722	REACTOME_NEURONAL_SYSTEM
5	GO_STRUCTURAL_CONSTITUENT_OF_EPIDERMIS	0.000464091	REACTOME_NEURONAL_SYSTEM
5	GO_U1_SNRNA_BINDING	0.000242789	REACTOME_NEURONAL_SYSTEM
5	GO_U4_SNRNA_BINDING	0.000391399	REACTOME_NEURONAL_SYSTEM
5	GO_PRE_MRNA_5_SPLICE_SITE_BINDING	0.000574391	Signal Transduction
5	GO_PROTEIN_CONTAINING_COMPLEX_SCAFFOLD_ACTIVITY	0.001820131	REACTOME_NEURONAL_SYSTEM
5	GO_RNA_STRAND_ANNEALING_ACTIVITY	0.000564587	Signal Transduction
5	GO_POLY_G_BINDING	0.00024981	Signal Transduction
5	GO_U3_SNORNA_BINDING	0.00062446	REACTOME_CELL_CELL_COMMUNICATION
5	GO_BOX_H_ACA_SNORNA_BINDING	0.000507591	Metabolism of proteins
5	GO_SIRNA_BINDING	0.000348776	Metabolism of proteins
5	GO_RNA_STEM_LOOP_BINDING	0.000788307	Metabolism of proteins
5	GO_MRNA_3_UTR_AU_RICH_REGION_BINDING	0.000852047	REACTOME_CELL_CELL_COMMUNICATION
5	GO_RIBOSOMAL_LARGE_SUBUNIT_BINDING	0.000550542	Immune System
5	GO_MRNA_5_UTR_BINDING	0.003686221	REACTOME_DEVELOPMENTAL_BIOLOGY
5	GO_UBIQUITIN_PROTEIN_TRANSFERASE_INHIBITOR_ACTIVITY	0.002021741	REACTOME_DEVELOPMENTAL_BIOLOGY
5	GO_UBIQUITIN_PROTEIN_TRANSFERASE_REGULATOR_ACTIVITY	0.001398183	REACTOME_DEVELOPMENTAL_BIOLOGY
5	GO_IMPORTIN_ALPHA_FAMILY_PROTEIN_BINDING	6.57E-05	Immune System
5	GO_REGULATORY_RNA_BINDING	0.001054927	Immune System
5	GO_LARGE_RIBOSOMAL_SUBUNIT_RRNA_BINDING	0.002350997	Immune System
5	GO_SMALL_RIBOSOMAL_SUBUNIT_RRNA_BINDING	0.002115601	Immune System
5	GO_PRE_MIRNA_BINDING	0.000198482	Immune System
5	GO_SNRNP_BINDING	0.000289392	Immune System
5	GO_PRE_MRNA_INTRONIC_BINDING	0.00028087	REACTOME_METABOLISM_OF_RNA
5	GO_CATALYTIC_ACTIVITY_ACTING_ON_A_TRNA	0.003710209	REACTOME_METABOLISM_OF_RNA
5	GO_POLYSOME_BINDING	0.000332523	REACTOME_METABOLISM_OF_RNA
5	GO_N6_METHYLADENOSINE_CONTAINING_RNA_BINDING	0.000200279	REACTOME_METABOLISM_OF_RNA
5	GO_U1_SNRNP_BINDING	0.000208868	REACTOME_METABOLISM_OF_RNA
5	GO_SEQUENCE_SPECIFIC_MRNA_BINDING	0.000678659	Immune System
5	GO_UBIQUITIN_LIGASE_INHIBITOR_ACTIVITY	0.002166413	REACTOME_DEVELOPMENTAL_BIOLOGY
6	KEGG_N_GLYCAN_BIOSYNTHESIS	0.010215952	Metabolism of proteins
6	KEGG_OTHER_GLYCAN_DEGRADATION	0.001987113	Metabolism of proteins
6	KEGG_O_GLYCAN_BIOSYNTHESIS	0.011527592	Signal Transduction
6	KEGG_AMINO_SUGAR_AND_NUCLEOTIDE_SUGAR_METABOLISM	0.001812379	Metabolism of proteins
6	KEGG_GLYCOSAMINOGLYCAN_DEGRADATION	0.004032065	Signal Transduction
6	KEGG_GLYCOSAMINOGLYCAN_BIOSYNTHESIS_CHONDROITIN_SULFATE	0.009650155	Signal Transduction
6	KEGG_GLYCOSAMINOGLYCAN_BIOSYNTHESIS_KERATAN_SULFATE	0.006141474	Signal Transduction
6	KEGG_GLYCOSAMINOGLYCAN_BIOSYNTHESIS_HEPARAN_SULFATE	0.011072033	Signal Transduction
6	KEGG_SPHINGOLIPID_METABOLISM	0.004319565	Signal Transduction
6	KEGG_GLYCOSPHINGOLIPID_BIOSYNTHESIS_LACTO_AND_NEOLACTO_SERIES	0.009711721	Metabolism of proteins
6	KEGG_GLYCOSPHINGOLIPID_BIOSYNTHESIS_GLOBO_SERIES	0.003799869	Metabolism of proteins
6	KEGG_GLYCOSPHINGOLIPID_BIOSYNTHESIS_GANGLIO_SERIES	0.004460188	REACTOME_DISEASE
6	KEGG_SULFUR_METABOLISM	0.001071346	REACTOME_AUTOPHAGY
6	KEGG_LYSOSOME	0.002537985	REACTOME_DISEASE
6	REACTOME_O_LINKED_GLYCOSYLATION_OF_MUCINS	0.020976261	Metabolism
6	REACTOME_SPHINGOLIPID_DE_NOVO_BIOSYNTHESIS	0.004362504	REACTOME_NEURONAL_SYSTEM
6	REACTOME_TERMINATION_OF_O_GLYCAN_BIOSYNTHESIS	0.006382486	REACTOME_DISEASE
6	REACTOME_GLYCOSPHINGOLIPID_METABOLISM	0.004226746	REACTOME_DISEASE
6	REACTOME_PRE_NOTCH_PROCESSING_IN_GOLGI	0.002247057	REACTOME_DISEASE
6	REACTOME_HS_GAG_DEGRADATION	0.006289124	Signal Transduction
6	REACTOME_CS_DS_DEGRADATION	0.005304632	Immune System
6	REACTOME_CHONDROITIN_SULFATE_BIOSYNTHESIS	0.008652805	Signal Transduction
6	REACTOME_HYALURONAN_UPTAKE_AND_DEGRADATION	0.002393179	Metabolism of proteins
6	REACTOME_THE_ACTIVATION_OF_ARYLSULFATASES	0.00051591	Metabolism of proteins
6	REACTOME_HYALURONAN_METABOLISM	0.00338249	REACTOME_CELLULAR_RESPONSES_TO_EXTERNAL_STIMULI
6	REACTOME_KERATAN_SULFATE_BIOSYNTHESIS	0.011287383	REACTOME_CELLULAR_RESPONSES_TO_EXTERNAL_STIMULI
6	REACTOME_CHONDROITIN_SULFATE_DERMATAN_SULFATE_METABOLISM	0.01913816	REACTOME_DISEASE
6	REACTOME_HS_GAG_BIOSYNTHESIS	0.011384528	REACTOME_PROGRAMMED_CELL_DEATH
6	REACTOME_KERATAN_SULFATE_KERATIN_METABOLISM	0.012483365	Signal Transduction
6	REACTOME_KERATAN_SULFATE_DEGRADATION	0.003709593	Signal Transduction
6	REACTOME_HEPARAN_SULFATE_HEPARIN_HS_GAG_METABOLISM	0.019503819	REACTOME_TRANSPORT_OF_SMALL_MOLECULES
6	REACTOME_GLYCOSAMINOGLYCAN_METABOLISM	0.039044075	REACTOME_GENE_EXPRESSION_TRANSCRIPTION
6	REACTOME_A_TETRASACCHARIDE_LINKER_SEQUENCE_IS_REQUIRED_FOR_GAG_SYNTHESIS	0.011586647	REACTOME_GENE_EXPRESSION_TRANSCRIPTION
6	REACTOME_SPHINGOLIPID_METABOLISM	0.007844763	REACTOME_DISEASE
6	REACTOME_SYNTHESIS_OF_SUBSTRATES_IN_N_GLYCAN_BIOSYTHESIS	0.009299613	REACTOME_DISEASE
6	REACTOME_BIOSYNTHESIS_OF_THE_N_GLYCAN_PRECURSOR_DOLICHOL_LIPID_LINKED_OLIGOSACCHARIDE_LLO_AND_TRANSFER_TO_A_NASCENT_PROTEIN	0.012112783	REACTOME_GENE_EXPRESSION_TRANSCRIPTION
6	REACTOME_N_GLYCAN_ANTENNAE_ELONGATION	0.006227267	REACTOME_DISEASE
6	REACTOME_N_GLYCAN_ANTENNAE_ELONGATION_IN_THE_MEDIAL_TRANS_GOLGI	0.006998452	REACTOME_DISEASE
6	REACTOME_DIGESTION_OF_DIETARY_CARBOHYDRATE	0.000324929	REACTOME_DISEASE
6	REACTOME_FERTILIZATION	0.000344928	REACTOME_DISEASE
6	REACTOME_ACROSOME_REACTION_AND_SPERM:OOCYTE_MEMBRANE_BINDING	5.23E-06	REACTOME_PROGRAMMED_CELL_DEATH
6	REACTOME_GAMMA_CARBOXYLATION_HYPUSINE_FORMATION_AND_ARYLSULFATASE_ACTIVATION	0.000368907	Signal Transduction
6	REACTOME_DIGESTION_OF_DIETARY_LIPID	2.73E-05	REACTOME_AUTOPHAGY
6	REACTOME_DERMATAN_SULFATE_BIOSYNTHESIS	0.004828565	Signal Transduction
6	REACTOME_HYALURONAN_BIOSYNTHESIS_AND_EXPORT	0.001225909	Signal Transduction
6	REACTOME_MUCOPOLYSACCHARIDOSES	0.002144021	Signal Transduction
6	REACTOME_INTERACTION_WITH_CUMULUS_CELLS_AND_THE_ZONA_PELLUCIDA	0.000460723	Signal Transduction
6	REACTOME_DISEASES_ASSOCIATED_WITH_GLYCOSAMINOGLYCAN_METABOLISM	0.015888396	Metabolism of proteins
6	REACTOME_DEFECTIVE_B4GALT7_CAUSES_EDS_PROGEROID_TYPE	0.008887284	REACTOME_DNA_REPAIR
6	REACTOME_DEFECTIVE_CHST3_CAUSES_SEDCJD	0.004112915	Signal Transduction
6	REACTOME_DEFECTIVE_CHST14_CAUSES_EDS_MUSCULOCONTRACTURAL_TYPE	0.004093263	Signal Transduction
6	REACTOME_DEFECTIVE_CHSY1_CAUSES_TPBS	0.004198414	Signal Transduction
6	REACTOME_DEFECTIVE_CHST6_CAUSES_MCDC1	0.002537011	Metabolism of proteins
6	REACTOME_DEFECTIVE_EXT2_CAUSES_EXOSTOSES_2	0.005795348	Signal Transduction
6	REACTOME_DEFECTIVE_ST3GAL3_CAUSES_MCT12_AND_EIEE15	0.00271574	REACTOME_DISEASE
6	REACTOME_DEFECTIVE_B4GALT1_CAUSES_B4GALT1_CDG_CDG_2D	0.002771598	Metabolism
6	REACTOME_DISEASES_ASSOCIATED_WITH_N_GLYCOSYLATION_OF_PROTEINS	0.004260428	REACTOME_TRANSPORT_OF_SMALL_MOLECULES
6	REACTOME_DISEASES_OF_GLYCOSYLATION	0.020003219	Metabolism
6	REACTOME_DISEASES_ASSOCIATED_WITH_O_GLYCOSYLATION_OF_PROTEINS	0.009730587	REACTOME_MUSCLE_CONTRACTION
6	REACTOME_SIALIC_ACID_METABOLISM	0.007120107	REACTOME_MUSCLE_CONTRACTION
6	REACTOME_SYNTHESIS_OF_GDP_MANNOSE	0.000456477	REACTOME_MUSCLE_CONTRACTION
6	REACTOME_SYNTHESIS_OF_UDP_N_ACETYL_GLUCOSAMINE	0.0005464	REACTOME_MUSCLE_CONTRACTION
6	REACTOME_DEFECTIVE_GALNT3_CAUSES_FAMILIAL_HYPERPHOSPHATEMIC_TUMORAL_CALCINOSIS_HFTC	0.003955599	REACTOME_MUSCLE_CONTRACTION
6	REACTOME_DEFECTIVE_C1GALT1C1_CAUSES_TN_POLYAGGLUTINATION_SYNDROME_TNPS	0.004246324	REACTOME_MUSCLE_CONTRACTION
6	REACTOME_O_LINKED_GLYCOSYLATION	0.025122797	REACTOME_GENE_EXPRESSION_TRANSCRIPTION
6	REACTOME_O_GLYCOSYLATION_OF_TSR_DOMAIN_CONTAINING_PROTEINS	0.004149399	REACTOME_MUSCLE_CONTRACTION
6	REACTOME_DISEASES_ASSOCIATED_WITH_GLYCOSYLATION_PRECURSOR_BIOSYNTHESIS	0.002327227	REACTOME_MUSCLE_CONTRACTION
6	REACTOME_DECTIN_2_FAMILY	0.002937374	REACTOME_DISEASE
6	REACTOME_TNFR1_MEDIATED_CERAMIDE_PRODUCTION	0.000547382	REACTOME_GENE_EXPRESSION_TRANSCRIPTION
6	REACTOME_GDP_FUCOSE_BIOSYNTHESIS	0.000297428	REACTOME_DISEASE
6	REACTOME_DIGESTION	0.000280694	REACTOME_DISEASE
6	REACTOME_DIGESTION_AND_ABSORPTION	0.000267468	Immune System
6	REACTOME_BLOOD_GROUP_SYSTEMS_BIOSYNTHESIS	0.005217004	Immune System
6	REACTOME_N_GLYCAN_TRIMMING_AND_ELONGATION_IN_THE_CIS_GOLGI	0.00067657	Immune System
6	REACTOME_REACTIONS_SPECIFIC_TO_THE_COMPLEX_N_GLYCAN_SYNTHESIS_PATHWAY	0.00118886	REACTOME_DISEASE
6	GO_SPHINGOMYELIN_METABOLIC_PROCESS	0.000469901	REACTOME_TRANSPORT_OF_SMALL_MOLECULES
6	GO_OLIGOSACCHARIDE_CATABOLIC_PROCESS	0.001255623	Signal Transduction
6	GO_AMINO_SUGAR_BIOSYNTHETIC_PROCESS	0.0006684	Signal Transduction
6	GO_POSITIVE_REGULATION_OF_MEMBRANE_DEPOLARIZATION	0.0004259	REACTOME_ORGANELLE_BIOGENESIS_AND_MAINTENANCE
6	GO_MEMBRANE_LIPID_CATABOLIC_PROCESS	0.003103766	REACTOME_DISEASE
6	GO_AMINOGLYCAN_BIOSYNTHETIC_PROCESS	0.039258716	REACTOME_DISEASE
6	GO_GLUCOSAMINE_CONTAINING_COMPOUND_METABOLIC_PROCESS	0.002576379	REACTOME_DISEASE
6	GO_GLYCOPROTEIN_CATABOLIC_PROCESS	0.00139506	REACTOME_DISEASE
6	GO_DIOL_METABOLIC_PROCESS	0.000536659	REACTOME_DEVELOPMENTAL_BIOLOGY
6	GO_AMINO_SUGAR_CATABOLIC_PROCESS	0.000422748	REACTOME_ORGANELLE_BIOGENESIS_AND_MAINTENANCE
6	GO_REGULATION_OF_ACROSOME_REACTION	0.000523862	REACTOME_ORGANELLE_BIOGENESIS_AND_MAINTENANCE
6	GO_OLIGOSACCHARIDE_BIOSYNTHETIC_PROCESS	0.004583161	REACTOME_ORGANELLE_BIOGENESIS_AND_MAINTENANCE
6	GO_CERAMIDE_METABOLIC_PROCESS	0.002112784	REACTOME_ORGANELLE_BIOGENESIS_AND_MAINTENANCE
6	GO_SPHINGOLIPID_BIOSYNTHETIC_PROCESS	0.012581467	REACTOME_ORGANELLE_BIOGENESIS_AND_MAINTENANCE
6	GO_MEMBRANE_LIPID_METABOLIC_PROCESS	0.014850846	Immune System
6	GO_AMINOGLYCAN_CATABOLIC_PROCESS	0.013836009	Immune System
6	GO_MEMBRANE_LIPID_BIOSYNTHETIC_PROCESS	0.01323644	Immune System
6	GO_BINDING_OF_SPERM_TO_ZONA_PELLUCIDA	0.000326166	REACTOME_ORGANELLE_BIOGENESIS_AND_MAINTENANCE
6	GO_SIALYLATION	0.0070655	Signal Transduction
6	GO_OLIGOSACCHARIDE_LIPID_INTERMEDIATE_BIOSYNTHETIC_PROCESS	0.004345999	Signal Transduction
6	GO_GLYCOPROTEIN_METABOLIC_PROCESS	0.018171546	Signal Transduction
6	GO_DISACCHARIDE_METABOLIC_PROCESS	0.00027789	Signal Transduction
6	GO_GLYCOPROTEIN_BIOSYNTHETIC_PROCESS	0.046270103	Signal Transduction
6	GO_CHONDROITIN_SULFATE_METABOLIC_PROCESS	0.001248514	Signal Transduction
6	GO_LIPID_GLYCOSYLATION	0.003285121	Signal Transduction
6	GO_DISACCHARIDE_BIOSYNTHETIC_PROCESS	0.000766165	Signal Transduction
6	GO_NEGATIVE_REGULATION_OF_FERTILIZATION	5.06E-05	REACTOME_GENE_EXPRESSION_TRANSCRIPTION
6	GO_POSITIVE_REGULATION_OF_FERTILIZATION	0.000158494	Signal Transduction
6	GO_REGULATION_OF_BINDING_OF_SPERM_TO_ZONA_PELLUCIDA	4.92E-05	Signal Transduction
6	GO_UDP_GALACTOSYLTRANSFERASE_ACTIVITY	0.00952765	REACTOME_GENE_EXPRESSION_TRANSCRIPTION
6	GO_ACETYLGALACTOSAMINYLTRANSFERASE_ACTIVITY	0.019707809	REACTOME_GENE_EXPRESSION_TRANSCRIPTION
6	GO_TRANSFERASE_ACTIVITY_TRANSFERRING_SULFUR_CONTAINING_GROUPS	0.009544204	Signal Transduction
6	GO_HEPARAN_SULFATE_SULFOTRANSFERASE_ACTIVITY	0.006308352	Signal Transduction
6	GO_MANNOSIDASE_ACTIVITY	0.001247696	REACTOME_DISEASE
6	GO_TRANSFERASE_ACTIVITY_TRANSFERRING_HEXOSYL_GROUPS	0.034865599	REACTOME_DISEASE
6	GO_GLUCOSIDASE_ACTIVITY	0.000771879	REACTOME_DNA_REPAIR
6	GO_MANGANESE_ION_BINDING	0.004457289	REACTOME_DNA_REPAIR
6	GO_BETA_1_3_GALACTOSYLTRANSFERASE_ACTIVITY	0.003478276	Metabolism
6	GO_HYDROLASE_ACTIVITY_ACTING_ON_GLYCOSYL_BONDS	0.00583302	REACTOME_AUTOPHAGY
6	GO_MANNOSYLTRANSFERASE_ACTIVITY	0.006168022	Signal Transduction
6	GO_TRANSFERASE_ACTIVITY_TRANSFERRING_GLYCOSYL_GROUPS	0.038486847	Signal Transduction
6	GO_POLYPEPTIDE_N_ACETYLGALACTOSAMINYLTRANSFERASE_ACTIVITY	0.008296224	Signal Transduction
6	GO_GALACTOSYLTRANSFERASE_ACTIVITY	0.015352644	Signal Transduction
6	GO_UDP_GLYCOSYLTRANSFERASE_ACTIVITY	0.038989777	Signal Transduction
6	GO_SULFOTRANSFERASE_ACTIVITY	0.009994905	Signal Transduction
6	GO_FUCOSYLTRANSFERASE_ACTIVITY	0.002970465	Signal Transduction
6	GO_ACETYLGLUCOSAMINYLTRANSFERASE_ACTIVITY	0.020816924	Signal Transduction
6	GO_SULFURIC_ESTER_HYDROLASE_ACTIVITY	0.000977441	Signal Transduction
6	GO_HYALURONIC_ACID_BINDING	0.001984968	Signal Transduction
6	GO_GLUCOSYLTRANSFERASE_ACTIVITY	0.00407484	Signal Transduction
6	GO_ARYLSULFATASE_ACTIVITY	0.000448301	Signal Transduction
6	GO_TRANSFERASE_ACTIVITY_TRANSFERRING_PENTOSYL_GROUPS	0.004885424	Signal Transduction
6	GO_HYDROLASE_ACTIVITY_HYDROLYZING_O_GLYCOSYL_COMPOUNDS	0.005832451	Signal Transduction
6	GO_HEXOSAMINIDASE_ACTIVITY	0.002244611	Signal Transduction
6	GO_N_ACETYLGLUCOSAMINE_6_O_SULFOTRANSFERASE_ACTIVITY	0.001905115	Signal Transduction
6	GO_N_ACETYLGALACTOSAMINE_4_O_SULFOTRANSFERASE_ACTIVITY	0.001566234	Signal Transduction
6	GO_ALPHA_N_ACETYLGALACTOSAMINIDE_ALPHA_2_6_SIALYLTRANSFERASE_ACTIVITY	0.001604239	Signal Transduction
6	GO_ALPHA_N_ACETYLNEURAMINATE_ALPHA_2_8_SIALYLTRANSFERASE_ACTIVITY	0.001654731	Signal Transduction
6	GO_BETA_N_ACETYLGLUCOSAMINYLGLYCOPEPTIDE_BETA_1_4_GALACTOSYLTRANSFERASE_ACTIVITY	0.0027692	Signal Transduction
6	GO_N_ACETYLLACTOSAMINE_SYNTHASE_ACTIVITY	0.003235731	Signal Transduction
6	GO_NADPLUS_ADP_RIBOSYLTRANSFERASE_ACTIVITY	0.001637886	Signal Transduction
6	GO_NAD_P_PLUS_PROTEIN_ARGININE_ADP_RIBOSYLTRANSFERASE_ACTIVITY	0.000360541	Signal Transduction
6	GO_DOLICHYL_PHOSPHATE_MANNOSE_PROTEIN_MANNOSYLTRANSFERASE_ACTIVITY	0.001818476	Signal Transduction
6	GO_HYALURONONGLUCOSAMINIDASE_ACTIVITY	0.001056816	Signal Transduction
6	GO_BETA_N_ACETYLHEXOSAMINIDASE_ACTIVITY	0.001260058	Signal Transduction
6	GO_BETA_GALACTOSIDASE_ACTIVITY	0.000655829	REACTOME_DISEASE
6	GO_MANNOSYL_OLIGOSACCHARIDE_1_2_ALPHA_MANNOSIDASE_ACTIVITY	0.000842758	REACTOME_DISEASE
6	GO_OLIGOSACCHARYL_TRANSFERASE_ACTIVITY	0.002077157	REACTOME_DISEASE
6	GO_SPHINGOMYELIN_PHOSPHODIESTERASE_ACTIVITY	0.000595582	REACTOME_DNA_REPAIR
6	GO_CHITIN_BINDING	0.000186187	REACTOME_DNA_REPAIR
6	GO_SIALYLTRANSFERASE_ACTIVITY	0.007131267	REACTOME_AUTOPHAGY
6	GO_BETA_GLUCOSIDASE_ACTIVITY	0.000492127	Signal Transduction
6	GO_HEPARAN_SULFATE_GLUCOSAMINE_3_SULFOTRANSFERASE_1_ACTIVITY	0.002652581	REACTOME_CELLULAR_RESPONSES_TO_EXTERNAL_STIMULI
6	GO_UDP_GALACTOSE_BETA_N_ACETYLGLUCOSAMINE_BETA_1_3_GALACTOSYLTRANSFERASE_ACTIVITY	0.002680275	Immune System
6	GO_N_ACETYLLACTOSAMINIDE_BETA_1_3_N_ACETYLGLUCOSAMINYLTRANSFERASE_ACTIVITY	0.005320435	REACTOME_CELLULAR_RESPONSES_TO_EXTERNAL_STIMULI
6	GO_MANNOSYL_OLIGOSACCHARIDE_MANNOSIDASE_ACTIVITY	0.001156018	Metabolism
6	GO_GALACTOSIDASE_ACTIVITY	0.000784771	Metabolism
6	GO_AMYLASE_ACTIVITY	0.000149255	REACTOME_DISEASE
6	GO_C_PALMITOYLTRANSFERASE_ACTIVITY	0.000501196	REACTOME_DISEASE
6	GO_N_ACYLSPHINGOSINE_AMIDOHYDROLASE_ACTIVITY	0.000742531	REACTOME_DISEASE
6	GO_EXTRACELLULAR_MATRIX_STRUCTURAL_CONSTITUENT_CONFERRING_COMPRESSION_RESISTANCE	0.002754093	Signal Transduction
6	GO_PROTEIN_XYLOSYLTRANSFERASE_ACTIVITY	0.001994741	Signal Transduction
6	GO_STRUCTURAL_CONSTITUENT_OF_TOOTH_ENAMEL	4.11E-05	Signal Transduction
6	GO_ACROSIN_BINDING	1.39E-05	Immune System
6	GO_SIALIC_ACID_BINDING	0.000949842	Signal Transduction
6	GO_CHONDROITIN_SULFOTRANSFERASE_ACTIVITY	0.001962209	REACTOME_DISEASE
6	GO_UDP_GLUCOSYLTRANSFERASE_ACTIVITY	0.002654841	Immune System
6	GO_UDP_XYLOSYLTRANSFERASE_ACTIVITY	0.003352548	REACTOME_AUTOPHAGY
6	GO_HEPARAN_SULFATE_N_ACETYLGLUCOSAMINYLTRANSFERASE_ACTIVITY	0.003733448	REACTOME_AUTOPHAGY
6	GO_ALPHA_1_3_FUCOSYLTRANSFERASE_ACTIVITY	0.00188386	REACTOME_DISEASE
6	GO_SPHINGOSINE_N_ACYLTRANSFERASE_ACTIVITY	0.000650876	REACTOME_AUTOPHAGY
6	GO_3_PHOSPHOADENOSINE_5_PHOSPHOSULFATE_BINDING	0.001255154	REACTOME_AUTOPHAGY
6	GO_ALPHA_GLUCOSIDASE_ACTIVITY	0.000254191	Immune System
6	GO_CERAMIDASE_ACTIVITY	0.00067759	Metabolism of proteins
6	GO_ALPHA_AMYLASE_ACTIVITY_RELEASING_MALTOHEXAOSE_	0.000122324	REACTOME_DISEASE
6	GO_CATALYTIC_ACTIVITY_ACTING_ON_A_GLYCOPROTEIN	0.00820701	REACTOME_DEVELOPMENTAL_BIOLOGY
6	GO_CORECEPTOR_ACTIVITY_INVOLVED_IN_WNT_SIGNALING_PATHWAY_PLANAR_CELL_POLARITY_PATHWAY	0.000658654	Signal Transduction
6	GO_PROTEIN_ADP_RIBOSYLASE_ACTIVITY	0.001123107	Metabolism of proteins
7	KEGG_ABC_TRANSPORTERS	0.019967653	Immune System
7	KEGG_VIBRIO_CHOLERAE_INFECTION	0.012794313	REACTOME_DNA_REPAIR
7	KEGG_EPITHELIAL_CELL_SIGNALING_IN_HELICOBACTER_PYLORI_INFECTION	0.011757686	REACTOME_DNA_REPAIR
7	REACTOME_INSULIN_RECEPTOR_RECYCLING	0.015112459	REACTOME_DNA_REPAIR
7	REACTOME_IRON_UPTAKE_AND_TRANSPORT	0.012502132	Immune System
7	REACTOME_TRANSFERRIN_ENDOCYTOSIS_AND_RECYCLING	0.014359562	Signal Transduction
7	REACTOME_FORMATION_OF_ATP_BY_CHEMIOSMOTIC_COUPLING	0.006236888	REACTOME_DISEASE
7	REACTOME_ROS_AND_RNS_PRODUCTION_IN_PHAGOCYTES	0.012831284	Metabolism of proteins
7	REACTOME_TELOMERE_EXTENSION_BY_TELOMERASE	0.000713531	REACTOME_DISEASE
7	REACTOME_DISEASES_OF_MISMATCH_REPAIR_MMR	0.001443028	Metabolism of proteins
7	REACTOME_CRISTAE_FORMATION	0.005265598	Metabolism of proteins
7	GO_PHAGOSOME_MATURATION	0.013301544	Metabolism of proteins
7	GO_SECRETORY_GRANULE_LOCALIZATION	0.001472325	Metabolism of proteins
7	GO_NEGATIVE_REGULATION_OF_CHROMATIN_BINDING	0.000473096	Metabolism of proteins
7	GO_CELLULAR_RESPONSE_TO_INCREASED_OXYGEN_LEVELS	0.002453872	Immune System
7	GO_CHIASMA_ASSEMBLY	0.000814083	REACTOME_DNA_REPAIR
7	GO_RESPONSE_TO_HYDROXYUREA	0.00096321	REACTOME_DNA_REPAIR
7	GO_RESPONSE_TO_CISPLATIN	0.000305464	REACTOME_DNA_REPAIR
7	GO_CELLULAR_RESPONSE_TO_CISPLATIN	0.000333155	REACTOME_DNA_REPAIR
7	GO_RESPONSE_TO_CAMPTOTHECIN	0.001232413	REACTOME_DNA_REPAIR
7	GO_DENSE_CORE_GRANULE_TRANSPORT	0.00140486	REACTOME_DNA_REPAIR
7	GO_ACTIVE_ION_TRANSMEMBRANE_TRANSPORTER_ACTIVITY	0.036203803	REACTOME_DNA_REPAIR
7	GO_ATP_DEPENDENT_DNA_HELICASE_ACTIVITY	0.019879486	REACTOME_DNA_REPAIR
7	GO_PURINE_NTP_DEPENDENT_HELICASE_ACTIVITY	0.034593766	REACTOME_DNA_REPAIR
7	GO_MAGNESIUM_ION_BINDING	0.007215361	REACTOME_VESICLE_MEDIATED_TRANSPORT
7	GO_DNA_SECONDARY_STRUCTURE_BINDING	0.003063375	REACTOME_DNA_REPAIR
7	GO_ATPASE_ACTIVITY_COUPLED	0.056784279	REACTOME_DNA_REPAIR
7	GO_ATP_DEPENDENT_MICROTUBULE_MOTOR_ACTIVITY	0.015364868	REACTOME_DNA_REPAIR
7	GO_ATPASE_ACTIVITY_COUPLED_TO_TRANSMEMBRANE_MOVEMENT_OF_IONS_PHOSPHORYLATIVE_MECHANISM	0.017004203	REACTOME_DNA_REPAIR
7	GO_HYDROLASE_ACTIVITY_ACTING_ON_ACID_ANHYDRIDES	0.047806605	REACTOME_NEURONAL_SYSTEM
7	GO_ADP_BINDING	0.00628617	REACTOME_NEURONAL_SYSTEM
7	GO_MISMATCHED_DNA_BINDING	0.001949808	REACTOME_GENE_EXPRESSION_TRANSCRIPTION
7	GO_HELICASE_ACTIVITY	0.036516853	REACTOME_DNA_REPAIR
7	GO_ATPASE_BINDING	0.003723558	REACTOME_DNA_REPAIR
7	GO_MICROTUBULE_MOTOR_ACTIVITY	0.021975218	REACTOME_DNA_REPAIR
7	GO_ATPASE_ACTIVITY_COUPLED_TO_MOVEMENT_OF_SUBSTANCES	0.049617137	REACTOME_METABOLISM_OF_RNA
7	GO_MICROFILAMENT_MOTOR_ACTIVITY	0.005393856	REACTOME_METABOLISM_OF_RNA
7	GO_DRUG_BINDING	0.041076846	Immune System
7	GO_3_5_DNA_HELICASE_ACTIVITY	0.005705858	Immune System
7	GO_FOUR_WAY_JUNCTION_DNA_BINDING	0.002588814	REACTOME_METABOLISM_OF_RNA
7	GO_ANNEALING_ACTIVITY	0.002520775	REACTOME_METABOLISM_OF_RNA
7	GO_RNA_HELICASE_ACTIVITY	0.019194044	Signal Transduction
7	GO_DNA_DEPENDENT_ATPASE_ACTIVITY	0.032687923	Immune System
7	GO_RIBONUCLEOTIDE_BINDING	0.032220523	REACTOME_METABOLISM_OF_RNA
7	GO_MOTOR_ACTIVITY	0.023226617	Metabolism of proteins
7	GO_PHOSPHOTRANSFERASE_ACTIVITY_NITROGENOUS_GROUP_AS_ACCEPTOR	0.000570398	Immune System
7	GO_ACTIN_DEPENDENT_ATPASE_ACTIVITY	0.003547164	REACTOME_METABOLISM_OF_RNA
7	GO_PROTON_TRANSPORTING_ATP_SYNTHASE_ACTIVITY_ROTATIONAL_MECHANISM	0.00897479	REACTOME_GENE_EXPRESSION_TRANSCRIPTION
7	GO_ATPASE_ACTIVITY	0.060596615	REACTOME_METABOLISM_OF_RNA
7	GO_ADENYL_NUCLEOTIDE_BINDING	0.043451534	REACTOME_NEURONAL_SYSTEM
7	GO_DNA_HELICASE_ACTIVITY	0.021387517	REACTOME_NEURONAL_SYSTEM
7	GO_Y_FORM_DNA_BINDING	0.001068094	REACTOME_GENE_EXPRESSION_TRANSCRIPTION
7	GO_BUBBLE_DNA_BINDING	0.00126669	Metabolism
7	GO_ATP_DEPENDENT_PEPTIDASE_ACTIVITY	0.001161057	Immune System
7	GO_EXOPOLYPHOSPHATASE_ACTIVITY	0.00020924	Metabolism
7	GO_PROTON_EXPORTING_ATPASE_ACTIVITY_PHOSPHORYLATIVE_MECHANISM	0.0078957	Immune System
7	GO_ATP_DEPENDENT_MICROTUBULE_MOTOR_ACTIVITY_MINUS_END_DIRECTED	0.006978588	REACTOME_DISEASE
7	GO_ATP_DEPENDENT_MICROTUBULE_MOTOR_ACTIVITY_PLUS_END_DIRECTED	0.00846299	REACTOME_DISEASE
7	GO_FOUR_WAY_JUNCTION_HELICASE_ACTIVITY	0.002707456	REACTOME_DISEASE
7	GO_PRIMARY_ACTIVE_TRANSMEMBRANE_TRANSPORTER_ACTIVITY	0.055374049	REACTOME_DISEASE
7	GO_DNA_TRANSLOCASE_ACTIVITY	0.0017736	Immune System
7	GO_CENTROMERIC_DNA_BINDING	0.000540317	REACTOME_GENE_EXPRESSION_TRANSCRIPTION
7	GO_DNA_INSERTION_OR_DELETION_BINDING	0.00162471	REACTOME_GENE_EXPRESSION_TRANSCRIPTION
7	GO_GUANINE_THYMINE_MISPAIR_BINDING	0.001878018	REACTOME_GENE_EXPRESSION_TRANSCRIPTION
7	GO_SINGLE_BASE_INSERTION_OR_DELETION_BINDING	0.001883178	REACTOME_GENE_EXPRESSION_TRANSCRIPTION
7	GO_SINGLE_THYMINE_INSERTION_BINDING	0.001727713	Signal Transduction
7	GO_OXIDIZED_DNA_BINDING	0.001974138	REACTOME_GENE_EXPRESSION_TRANSCRIPTION
7	GO_MISMATCH_REPAIR_COMPLEX_BINDING	0.001609733	REACTOME_GENE_EXPRESSION_TRANSCRIPTION
7	GO_MUTLALPHA_COMPLEX_BINDING	0.001105207	REACTOME_GENE_EXPRESSION_TRANSCRIPTION
7	GO_MUTSALPHA_COMPLEX_BINDING	0.000705838	REACTOME_GENE_EXPRESSION_TRANSCRIPTION
7	GO_3_5_RNA_HELICASE_ACTIVITY	0.008210647	REACTOME_GENE_EXPRESSION_TRANSCRIPTION
7	GO_ANNEALING_HELICASE_ACTIVITY	0.002423869	REACTOME_GENE_EXPRESSION_TRANSCRIPTION
7	GO_PROTON_EXPORTING_ATPASE_ACTIVITY	0.019675555	REACTOME_GENE_EXPRESSION_TRANSCRIPTION
7	GO_5_3_DNA_HELICASE_ACTIVITY	0.003562617	REACTOME_DEVELOPMENTAL_BIOLOGY
7	GO_ATP_DEPENDENT_3_5_DNA_HELICASE_ACTIVITY	0.005318096	REACTOME_GENE_EXPRESSION_TRANSCRIPTION
7	GO_ATP_DEPENDENT_5_3_DNA_HELICASE_ACTIVITY	0.00309235	Metabolism
7	GO_ATPASE_ACTIVITY_COUPLED_TO_TRANSMEMBRANE_MOVEMENT_OF_IONS_ROTATIONAL_MECHANISM	0.021111954	Signal Transduction
7	GO_DYNEIN_LIGHT_CHAIN_BINDING	0.007761722	Signal Transduction
7	GO_DYNEIN_HEAVY_CHAIN_BINDING	0.002751748	Signal Transduction
7	GO_DYNEIN_INTERMEDIATE_CHAIN_BINDING	0.005586635	Signal Transduction
7	GO_PROTON_TRANSPORTING_ATPASE_ACTIVITY_ROTATIONAL_MECHANISM	0.015358075	REACTOME_GENE_EXPRESSION_TRANSCRIPTION
7	GO_G_QUADRUPLEX_DNA_BINDING	0.003050902	REACTOME_VESICLE_MEDIATED_TRANSPORT
7	GO_DYNEIN_LIGHT_INTERMEDIATE_CHAIN_BINDING	0.005283596	REACTOME_DEVELOPMENTAL_BIOLOGY
8	KEGG_PROTEASOME	0.010495265	REACTOME_VESICLE_MEDIATED_TRANSPORT
8	REACTOME_CROSS_PRESENTATION_OF_SOLUBLE_EXOGENOUS_ANTIGENS_ENDOSOMES	0.011224485	REACTOME_VESICLE_MEDIATED_TRANSPORT
8	REACTOME_ANTIGEN_PROCESSING_CROSS_PRESENTATION	0.01017962	REACTOME_VESICLE_MEDIATED_TRANSPORT
8	REACTOME_ORC1_REMOVAL_FROM_CHROMATIN	0.011860361	REACTOME_VESICLE_MEDIATED_TRANSPORT
8	REACTOME_SIGNALING_BY_NOTCH4	0.009978177	REACTOME_VESICLE_MEDIATED_TRANSPORT
8	REACTOME_DOWNSTREAM_SIGNALING_EVENTS_OF_B_CELL_RECEPTOR_BCR	0.011474226	REACTOME_GENE_EXPRESSION_TRANSCRIPTION
8	REACTOME_ACTIVATION_OF_NF_KAPPAB_IN_B_CELLS	0.012075401	Metabolism of proteins
8	REACTOME_SIGNALING_BY_THE_B_CELL_RECEPTOR_BCR	0.009187262	Metabolism
8	REACTOME_CDK_MEDIATED_PHOSPHORYLATION_AND_REMOVAL_OF_CDC6	0.011740552	REACTOME_DNA_REPLICATION
8	REACTOME_TCR_SIGNALING	0.010347326	REACTOME_DNA_REPLICATION
8	REACTOME_DOWNSTREAM_TCR_SIGNALING	0.010894002	REACTOME_CELL_CYCLE
8	REACTOME_METABOLISM_OF_AMINO_ACIDS_AND_DERIVATIVES	0.005619567	REACTOME_CELL_CYCLE
8	REACTOME_REGULATION_OF_APOPTOSIS	0.012265831	REACTOME_CELL_CYCLE
8	REACTOME_METABOLISM_OF_POLYAMINES	0.010460164	REACTOME_CELL_CYCLE
8	REACTOME_CELL_CYCLE_CHECKPOINTS	0.008110311	REACTOME_DNA_REPLICATION
8	REACTOME_ABC_FAMILY_PROTEINS_MEDIATED_TRANSPORT	0.009783531	REACTOME_DNA_REPLICATION
8	REACTOME_MITOTIC_G1_G1_S_PHASES	0.008890255	REACTOME_DNA_REPLICATION
8	REACTOME_REGULATION_OF_MITOTIC_CELL_CYCLE	0.011556169	REACTOME_DNA_REPLICATION
8	REACTOME_MITOTIC_G2_G2_M_PHASES	0.008313935	REACTOME_CELL_CYCLE
8	REACTOME_ASSEMBLY_OF_THE_PRE_REPLICATIVE_COMPLEX	0.011509132	REACTOME_CELL_CYCLE
8	REACTOME_REGULATION_OF_MRNA_STABILITY_BY_PROTEINS_THAT_BIND_AU_RICH_ELEMENTS	0.010330845	REACTOME_AUTOPHAGY
8	REACTOME_DNA_REPLICATION	0.010744629	REACTOME_CELL_CYCLE
8	REACTOME_HIV_INFECTION	0.007526025	REACTOME_CELL_CYCLE
8	REACTOME_HOST_INTERACTIONS_OF_HIV_FACTORS	0.009706359	REACTOME_CELL_CYCLE
8	REACTOME_ADAPTIVE_IMMUNE_SYSTEM	0.006516318	Metabolism
8	REACTOME_CLASS_I_MHC_MEDIATED_ANTIGEN_PROCESSING_PRESENTATION	0.007346997	Metabolism
8	REACTOME_G2_M_CHECKPOINTS	0.008636262	Metabolism
8	REACTOME_S_PHASE	0.009847066	Metabolism
8	REACTOME_VIF_MEDIATED_DEGRADATION_OF_APOBEC3G	0.012337613	Metabolism
8	REACTOME_CELLULAR_RESPONSE_TO_HYPOXIA	0.010949725	Metabolism
8	REACTOME_APC_C:CDH1_MEDIATED_DEGRADATION_OF_CDC20_AND_OTHER_APC_C:CDH1_TARGETED_PROTEINS_IN_LATE_MITOSIS_EARLY_G1	0.011658239	Metabolism
8	REACTOME_ACTIVATION_OF_APC_C_AND_APC_C:CDC20_MEDIATED_DEGRADATION_OF_MITOTIC_PROTEINS	0.011511907	Metabolism
8	REACTOME_SCF_SKP2_MEDIATED_DEGRADATION_OF_P27_P21	0.011236219	REACTOME_METABOLISM_OF_RNA
8	REACTOME_DEGRADATION_OF_BETA_CATENIN_BY_THE_DESTRUCTION_COMPLEX	0.010882116	REACTOME_METABOLISM_OF_RNA
8	REACTOME_FC_EPSILON_RECEPTOR_FCERI_SIGNALING	0.009179346	REACTOME_METABOLISM_OF_RNA
8	REACTOME_MITOTIC_METAPHASE_AND_ANAPHASE	0.008268857	Metabolism of proteins
8	REACTOME_FCERI_MEDIATED_NF_KB_ACTIVATION	0.010146775	Metabolism of proteins
8	REACTOME_SIGNALING_BY_ROBO_RECEPTORS	0.00753951	REACTOME_TRANSPORT_OF_SMALL_MOLECULES
8	REACTOME_BETA_CATENIN_INDEPENDENT_WNT_SIGNALING	0.009001899	Metabolism
8	REACTOME_PCP_CE_PATHWAY	0.010555296	REACTOME_GENE_EXPRESSION_TRANSCRIPTION
8	REACTOME_INTERLEUKIN_1_FAMILY_SIGNALING	0.009862353	REACTOME_GENE_EXPRESSION_TRANSCRIPTION
8	REACTOME_AUF1_HNRNP_D0_BINDS_AND_DESTABILIZES_MRNA	0.012069941	REACTOME_GENE_EXPRESSION_TRANSCRIPTION
8	REACTOME_ASYMMETRIC_LOCALIZATION_OF_PCP_PROTEINS	0.011573052	REACTOME_GENE_EXPRESSION_TRANSCRIPTION
8	REACTOME_DEGRADATION_OF_AXIN	0.012153113	REACTOME_GENE_EXPRESSION_TRANSCRIPTION
8	REACTOME_DEGRADATION_OF_DVL	0.012044839	REACTOME_GENE_EXPRESSION_TRANSCRIPTION
8	REACTOME_PROGRAMMED_CELL_DEATH	0.007970671	REACTOME_GENE_EXPRESSION_TRANSCRIPTION
8	REACTOME_HEDGEHOG_LIGAND_BIOGENESIS	0.011372148	Signal Transduction
8	REACTOME_SIGNALING_BY_HEDGEHOG	0.009232927	REACTOME_DNA_REPAIR
8	REACTOME_DECTIN_1_MEDIATED_NONCANONICAL_NF_KB_SIGNALING	0.012106603	REACTOME_DNA_REPAIR
8	REACTOME_CLEC7A_DECTIN_1_SIGNALING	0.011167901	REACTOME_DNA_REPAIR
8	REACTOME_DEGRADATION_OF_GLI1_BY_THE_PROTEASOME	0.012244694	REACTOME_DNA_REPAIR
8	REACTOME_HEDGEHOG_OFF_STATE	0.010131705	REACTOME_DNA_REPAIR
8	REACTOME_ABC_TRANSPORTER_DISORDERS	0.010820522	REACTOME_GENE_EXPRESSION_TRANSCRIPTION
8	REACTOME_DISORDERS_OF_TRANSMEMBRANE_TRANSPORTERS	0.007978554	REACTOME_GENE_EXPRESSION_TRANSCRIPTION
8	REACTOME_C_TYPE_LECTIN_RECEPTORS_CLRS	0.010360103	REACTOME_AUTOPHAGY
8	REACTOME_HEDGEHOG_ON_STATE	0.010591763	Metabolism
8	REACTOME_REGULATION_OF_RAS_BY_GAPS	0.011194547	Signal Transduction
8	REACTOME_INFECTIOUS_DISEASE	0.006606556	REACTOME_CELL_CYCLE
8	REACTOME_TNFR2_NON_CANONICAL_NF_KB_PATHWAY	0.01022689	REACTOME_METABOLISM_OF_RNA
8	REACTOME_DEFECTIVE_CFTR_CAUSES_CYSTIC_FIBROSIS	0.011722628	Signal Transduction
8	REACTOME_MAPK6_MAPK4_SIGNALING	0.010149203	Signal Transduction
8	REACTOME_DEUBIQUITINATION	0.00720779	REACTOME_HEMOSTASIS
8	REACTOME_UCH_PROTEINASES	0.009727949	Signal Transduction
8	REACTOME_UB_SPECIFIC_PROCESSING_PROTEASES	0.007737703	REACTOME_GENE_EXPRESSION_TRANSCRIPTION
8	REACTOME_PTEN_REGULATION	0.009202167	REACTOME_HEMOSTASIS
8	REACTOME_DNA_REPLICATION_PRE_INITIATION	0.010866322	REACTOME_GENE_EXPRESSION_TRANSCRIPTION
8	REACTOME_SWITCHING_OF_ORIGINS_TO_A_POST_REPLICATIVE_STATE	0.01165436	REACTOME_GENE_EXPRESSION_TRANSCRIPTION
8	REACTOME_STABILIZATION_OF_P53	0.011964323	Metabolism
8	REACTOME_G1_S_DNA_DAMAGE_CHECKPOINTS	0.011438947	Metabolism
8	REACTOME_CYCLIN_A:CDK2_ASSOCIATED_EVENTS_AT_S_PHASE_ENTRY	0.010240148	Metabolism
8	REACTOME_THE_ROLE_OF_GTSE1_IN_G2_M_PROGRESSION_AFTER_G2_CHECKPOINT	0.010828882	Metabolism
8	REACTOME_FBXL7_DOWN_REGULATES_AURKA_DURING_MITOTIC_ENTRY_AND_IN_EARLY_MITOSIS	0.012516418	Metabolism
8	REACTOME_TRANSCRIPTIONAL_REGULATION_BY_RUNX3	0.009444024	Metabolism
8	REACTOME_TRANSCRIPTIONAL_REGULATION_BY_RUNX2	0.010013222	Metabolism
8	REACTOME_REGULATION_OF_RUNX2_EXPRESSION_AND_ACTIVITY	0.01137931	Metabolism
8	REACTOME_REGULATION_OF_RUNX3_EXPRESSION_AND_ACTIVITY	0.011208603	REACTOME_CELL_CYCLE
8	REACTOME_REGULATION_OF_PTEN_STABILITY_AND_ACTIVITY	0.011240159	REACTOME_TRANSPORT_OF_SMALL_MOLECULES
8	REACTOME_NEDDYLATION	0.00790702	REACTOME_TRANSPORT_OF_SMALL_MOLECULES
8	REACTOME_INTRACELLULAR_SIGNALING_BY_SECOND_MESSENGERS	0.007213324	Signal Transduction
8	REACTOME_REGULATION_OF_EXPRESSION_OF_SLITS_AND_ROBOS	0.008033265	Metabolism
8	REACTOME_INTERLEUKIN_1_SIGNALING	0.010843957	Signal Transduction
8	REACTOME_NEGATIVE_REGULATION_OF_NOTCH4_SIGNALING	0.011575062	Signal Transduction
8	REACTOME_ANTIGEN_PROCESSING:_UBIQUITINATION_PROTEASOME_DEGRADATION	0.007528815	Signal Transduction
8	GO_PROTEIN_CATABOLIC_PROCESS	0.006403827	Signal Transduction
8	GO_REGULATION_OF_WNT_SIGNALING_PATHWAY	0.006621513	Signal Transduction
8	GO_REGULATION_OF_INNATE_IMMUNE_RESPONSE	0.007336555	REACTOME_NEURONAL_SYSTEM
8	GO_REGULATION_OF_CELLULAR_AMINE_METABOLIC_PROCESS	0.009980718	Metabolism
8	GO_HEMATOPOIETIC_STEM_CELL_DIFFERENTIATION	0.010216516	Immune System
8	GO_REGULATION_OF_CELLULAR_KETONE_METABOLIC_PROCESS	0.008325313	REACTOME_DISEASE
8	GO_RESPONSE_TO_INTERLEUKIN_1	0.009202458	Signal Transduction
8	GO_ANTIGEN_PROCESSING_AND_PRESENTATION_OF_EXOGENOUS_PEPTIDE_ANTIGEN_VIA_MHC_CLASS_I	0.010339472	Signal Transduction
8	GO_REGULATION_OF_HEMATOPOIETIC_PROGENITOR_CELL_DIFFERENTIATION	0.010121139	Metabolism of proteins
8	GO_MORPHOGENESIS_OF_A_POLARIZED_EPITHELIUM	0.008736011	REACTOME_CELL_CYCLE
8	GO_RESPONSE_TO_TUMOR_NECROSIS_FACTOR	0.006752436	Signal Transduction
8	GO_POSITIVE_REGULATION_OF_DEFENSE_RESPONSE	0.006970146	REACTOME_DISEASE
8	GO_NEGATIVE_REGULATION_OF_CELL_CYCLE	0.005677725	REACTOME_DEVELOPMENTAL_BIOLOGY
8	GO_REGULATION_OF_STEM_CELL_DIFFERENTIATION	0.009309487	REACTOME_CELL_CYCLE
8	GO_REGULATION_OF_CELLULAR_CATABOLIC_PROCESS	0.00582336	REACTOME_VESICLE_MEDIATED_TRANSPORT
8	GO_MODIFICATION_DEPENDENT_MACROMOLECULE_CATABOLIC_PROCESS	0.007118267	REACTOME_CELL_CYCLE
8	GO_CELLULAR_MACROMOLECULE_CATABOLIC_PROCESS	0.005876486	Immune System
8	GO_REGULATION_OF_MORPHOGENESIS_OF_AN_EPITHELIUM	0.008326199	REACTOME_VESICLE_MEDIATED_TRANSPORT
8	GO_REGULATION_OF_ANIMAL_ORGAN_MORPHOGENESIS	0.007541683	REACTOME_VESICLE_MEDIATED_TRANSPORT
8	GO_PROTEASOME_BINDING	0.000523545	REACTOME_VESICLE_MEDIATED_TRANSPORT
8	GO_THREONINE_TYPE_PEPTIDASE_ACTIVITY	0.004961638	Signal Transduction
8	GO_PROTEASOME_ACTIVATING_ATPASE_ACTIVITY	0.001642566	REACTOME_DISEASE
8	GO_ENDOPEPTIDASE_ACTIVATOR_ACTIVITY	0.000920096	Signal Transduction
8	GO_PROTEIN_BINDING_BRIDGING_INVOLVED_IN_SUBSTRATE_RECOGNITION_FOR_UBIQUITINATION	3.28E-05	REACTOME_GENE_EXPRESSION_TRANSCRIPTION
9	KEGG_PPAR_SIGNALING_PATHWAY	0.00669241	Signal Transduction
9	REACTOME_NEF_MEDIATED_DOWNREGULATION_OF_MHC_CLASS_I_COMPLEX_CELL_SURFACE_EXPRESSION	2.40E-05	REACTOME_DEVELOPMENTAL_BIOLOGY
9	REACTOME_NEF_MEDIATES_DOWN_MODULATION_OF_CELL_SURFACE_RECEPTORS_BY_RECRUITING_THEM_TO_CLATHRIN_ADAPTERS	0.000458327	REACTOME_TRANSPORT_OF_SMALL_MOLECULES
9	REACTOME_RETROGRADE_NEUROTROPHIN_SIGNALLING	0.000691275	REACTOME_TRANSPORT_OF_SMALL_MOLECULES
9	REACTOME_TRAFFICKING_OF_GLUR2_CONTAINING_AMPA_RECEPTORS	0.00045825	Metabolism of proteins
9	REACTOME_ABC_TRANSPORTERS_IN_LIPID_HOMEOSTASIS	0.002621657	Metabolism of proteins
9	REACTOME_ACYL_CHAIN_REMODELING_OF_DAG_AND_TAG	0.000965418	REACTOME_GENE_EXPRESSION_TRANSCRIPTION
9	REACTOME_TRIGLYCERIDE_CATABOLISM	0.002377966	REACTOME_GENE_EXPRESSION_TRANSCRIPTION
9	REACTOME_THE_ROLE_OF_NEF_IN_HIV_1_REPLICATION_AND_DISEASE_PATHOGENESIS	0.000430251	REACTOME_GENE_EXPRESSION_TRANSCRIPTION
9	REACTOME_NEF_MEDIATED_CD4_DOWN_REGULATION	0.000543612	REACTOME_GENE_EXPRESSION_TRANSCRIPTION
9	REACTOME_PLASMA_LIPOPROTEIN_ASSEMBLY_REMODELING_AND_CLEARANCE	0.015922761	REACTOME_METABOLISM_OF_RNA
9	REACTOME_NEF_MEDIATED_CD8_DOWN_REGULATION	0.000540324	REACTOME_METABOLISM_OF_RNA
9	REACTOME_IMPORT_OF_PALMITOYL_COA_INTO_THE_MITOCHONDRIAL_MATRIX	0.001047956	REACTOME_GENE_EXPRESSION_TRANSCRIPTION
9	REACTOME_VISUAL_PHOTOTRANSDUCTION	0.005578007	Metabolism of proteins
9	REACTOME_SCAVENGING_BY_CLASS_B_RECEPTORS	0.002263353	Signal Transduction
9	REACTOME_SCAVENGING_BY_CLASS_A_RECEPTORS	0.001967655	Metabolism of proteins
9	REACTOME_SCAVENGING_BY_CLASS_F_RECEPTORS	0.000576841	REACTOME_DISEASE
9	REACTOME_REGULATION_OF_INSULIN_LIKE_GROWTH_FACTOR_IGF_TRANSPORT_AND_UPTAKE_BY_INSULIN_LIKE_GROWTH_FACTOR_BINDING_PROTEINS_IGFBPS	0.003131667	Signal Transduction
9	REACTOME_ARACHIDONATE_PRODUCTION_FROM_DAG	0.000622381	Signal Transduction
9	REACTOME_WNT5A_DEPENDENT_INTERNALIZATION_OF_FZD4	0.000670665	Signal Transduction
9	REACTOME_WNT5A_DEPENDENT_INTERNALIZATION_OF_FZD2_FZD5_AND_ROR2	0.000710275	Signal Transduction
9	REACTOME_METABOLISM_OF_FAT_SOLUBLE_VITAMINS	0.006109124	REACTOME_VESICLE_MEDIATED_TRANSPORT
9	REACTOME_VLDL_ASSEMBLY	0.001761441	REACTOME_DISEASE
9	REACTOME_VLDLR_INTERNALISATION_AND_DEGRADATION	0.002005983	REACTOME_DISEASE
9	REACTOME_CHYLOMICRON_ASSEMBLY	0.006080632	Metabolism of proteins
9	REACTOME_ASSEMBLY_OF_ACTIVE_LPL_AND_LIPC_LIPASE_COMPLEXES	0.004153621	REACTOME_GENE_EXPRESSION_TRANSCRIPTION
9	REACTOME_HDL_ASSEMBLY	0.001826994	REACTOME_GENE_EXPRESSION_TRANSCRIPTION
9	REACTOME_PLASMA_LIPOPROTEIN_ASSEMBLY	0.007144053	REACTOME_GENE_EXPRESSION_TRANSCRIPTION
9	REACTOME_PLASMA_LIPOPROTEIN_REMODELING	0.010310036	REACTOME_GENE_EXPRESSION_TRANSCRIPTION
9	REACTOME_CHYLOMICRON_REMODELING	0.007557673	REACTOME_GENE_EXPRESSION_TRANSCRIPTION
9	REACTOME_HDL_CLEARANCE	0.001681541	REACTOME_GENE_EXPRESSION_TRANSCRIPTION
9	REACTOME_CHYLOMICRON_CLEARANCE	0.003089679	REACTOME_CELLULAR_RESPONSES_TO_EXTERNAL_STIMULI
9	REACTOME_LDL_CLEARANCE	0.003680426	REACTOME_DIGESTION_AND_ABSORPTION
9	REACTOME_PLASMA_LIPOPROTEIN_CLEARANCE	0.007861052	REACTOME_GENE_EXPRESSION_TRANSCRIPTION
9	REACTOME_VLDL_CLEARANCE	0.001762773	REACTOME_GENE_EXPRESSION_TRANSCRIPTION
9	REACTOME_HDL_REMODELING	0.005600703	Metabolism
9	REACTOME_LIPID_PARTICLE_ORGANIZATION	0.000389311	Signal Transduction
9	REACTOME_TRIGLYCERIDE_METABOLISM	0.003032574	REACTOME_GENE_EXPRESSION_TRANSCRIPTION
9	GO_REGULATION_OF_LIPID_STORAGE	0.007337851	REACTOME_GENE_EXPRESSION_TRANSCRIPTION
9	GO_REGULATION_OF_TRIGLYCERIDE_METABOLIC_PROCESS	0.001642666	REACTOME_GENE_EXPRESSION_TRANSCRIPTION
9	GO_LIPOPROTEIN_METABOLIC_PROCESS	0.007373199	REACTOME_GENE_EXPRESSION_TRANSCRIPTION
9	GO_NEGATIVE_REGULATION_OF_LIPID_METABOLIC_PROCESS	0.009967039	REACTOME_GENE_EXPRESSION_TRANSCRIPTION
9	GO_PLASMA_MEMBRANE_ORGANIZATION	0.003440376	REACTOME_GENE_EXPRESSION_TRANSCRIPTION
9	GO_MEMBRANE_RAFT_ORGANIZATION	0.001179486	REACTOME_GENE_EXPRESSION_TRANSCRIPTION
9	GO_REGULATION_OF_RECEPTOR_BINDING	0.001161334	REACTOME_GENE_EXPRESSION_TRANSCRIPTION
9	GO_REGULATION_OF_MEMBRANE_LIPID_DISTRIBUTION	0.00463355	REACTOME_GENE_EXPRESSION_TRANSCRIPTION
9	GO_POSITIVE_REGULATION_OF_LIPID_TRANSPORT	0.011695604	REACTOME_GENE_EXPRESSION_TRANSCRIPTION
9	GO_ORGANIC_HYDROXY_COMPOUND_TRANSPORT	0.018560156	REACTOME_GENE_EXPRESSION_TRANSCRIPTION
9	GO_ORGANOPHOSPHATE_ESTER_TRANSPORT	0.015805693	REACTOME_GENE_EXPRESSION_TRANSCRIPTION
9	GO_LIPID_HOMEOSTASIS	0.015296963	REACTOME_GENE_EXPRESSION_TRANSCRIPTION
9	GO_REGULATION_OF_LIPID_BIOSYNTHETIC_PROCESS	0.012800504	REACTOME_GENE_EXPRESSION_TRANSCRIPTION
9	GO_REGULATION_OF_MACROPHAGE_DERIVED_FOAM_CELL_DIFFERENTIATION	0.005363174	REACTOME_GENE_EXPRESSION_TRANSCRIPTION
9	GO_AMYLOID_PRECURSOR_PROTEIN_METABOLIC_PROCESS	0.001841801	Signal Transduction
9	GO_REGULATION_OF_LIPID_METABOLIC_PROCESS	0.017282707	Signal Transduction
9	GO_REGULATION_OF_LIPASE_ACTIVITY	0.008313849	REACTOME_EXTRACELLULAR_MATRIX_ORGANIZATION
9	GO_NEUTRAL_LIPID_CATABOLIC_PROCESS	0.010532214	Signal Transduction
9	GO_PROTEIN_LIPID_COMPLEX_SUBUNIT_ORGANIZATION	0.013089968	Signal Transduction
9	GO_CELLULAR_LIPID_CATABOLIC_PROCESS	0.01053969	Signal Transduction
9	GO_REGULATION_OF_LIPID_TRANSPORT	0.022047163	REACTOME_TRANSPORT_OF_SMALL_MOLECULES
9	GO_NEUTRAL_LIPID_BIOSYNTHETIC_PROCESS	0.004988468	REACTOME_GENE_EXPRESSION_TRANSCRIPTION
9	GO_REGULATION_OF_DIGESTIVE_SYSTEM_PROCESS	0.004404942	REACTOME_ORGANELLE_BIOGENESIS_AND_MAINTENANCE
9	GO_NEUTRAL_LIPID_METABOLIC_PROCESS	0.017563554	REACTOME_TRANSPORT_OF_SMALL_MOLECULES
9	GO_NEGATIVE_REGULATION_OF_LIPID_TRANSPORT	0.008390659	Immune System
9	GO_POSITIVE_REGULATION_OF_LIPID_METABOLIC_PROCESS	0.013644267	REACTOME_GENE_EXPRESSION_TRANSCRIPTION
9	GO_INTRACELLULAR_LIPID_TRANSPORT	0.006654896	Metabolism of proteins
9	GO_GLYCEROLIPID_CATABOLIC_PROCESS	0.012189242	REACTOME_GENE_EXPRESSION_TRANSCRIPTION
9	GO_REGULATION_OF_CHOLESTEROL_METABOLIC_PROCESS	0.003599304	REACTOME_GENE_EXPRESSION_TRANSCRIPTION
9	GO_REGULATION_OF_LIPID_CATABOLIC_PROCESS	0.008337913	REACTOME_GENE_EXPRESSION_TRANSCRIPTION
9	GO_PHOSPHOLIPID_CATABOLIC_PROCESS	0.004664448	REACTOME_GENE_EXPRESSION_TRANSCRIPTION
9	GO_STEROL_METABOLIC_PROCESS	0.01655825	REACTOME_AUTOPHAGY
9	GO_REGULATION_OF_ALCOHOL_BIOSYNTHETIC_PROCESS	0.009287505	Metabolism of proteins
9	GO_RECEPTOR_CATABOLIC_PROCESS	0.00238774	Metabolism
9	GO_ALCOHOL_BIOSYNTHETIC_PROCESS	0.008589359	Metabolism
9	GO_ACYLGLYCEROL_METABOLIC_PROCESS	0.008676476	Metabolism
9	GO_REGULATION_OF_CHOLESTEROL_ESTERIFICATION	0.006926824	Metabolism
9	GO_CHOLESTEROL_STORAGE	0.005598538	REACTOME_DIGESTION_AND_ABSORPTION
9	GO_POSITIVE_REGULATION_OF_CHOLESTEROL_STORAGE	0.002235346	Metabolism
9	GO_NEGATIVE_REGULATION_OF_CHOLESTEROL_STORAGE	0.003225193	Metabolism
9	GO_POSITIVE_REGULATION_OF_SEQUESTERING_OF_TRIGLYCERIDE	0.001238711	Metabolism
9	GO_NEGATIVE_REGULATION_OF_SEQUESTERING_OF_TRIGLYCERIDE	0.001339336	REACTOME_AUTOPHAGY
9	GO_REGULATION_OF_VERY_LOW_DENSITY_LIPOPROTEIN_PARTICLE_REMODELING	0.004532243	REACTOME_TRANSPORT_OF_SMALL_MOLECULES
9	GO_REGULATION_OF_VERY_LOW_DENSITY_LIPOPROTEIN_PARTICLE_CLEARANCE	0.002009665	REACTOME_TRANSPORT_OF_SMALL_MOLECULES
9	GO_REGULATION_OF_HIGH_DENSITY_LIPOPROTEIN_PARTICLE_CLEARANCE	0.001703923	REACTOME_TRANSPORT_OF_SMALL_MOLECULES
9	GO_NEGATIVE_REGULATION_OF_LIPOPROTEIN_PARTICLE_CLEARANCE	0.002417951	REACTOME_TRANSPORT_OF_SMALL_MOLECULES
9	GO_POSITIVE_REGULATION_OF_LIPOPROTEIN_PARTICLE_CLEARANCE	0.002312133	REACTOME_TRANSPORT_OF_SMALL_MOLECULES
9	GO_REGULATION_OF_LOW_DENSITY_LIPOPROTEIN_PARTICLE_CLEARANCE	0.0025141	REACTOME_TRANSPORT_OF_SMALL_MOLECULES
9	GO_AMINOPHOSPHOLIPID_TRANSPORT	0.000621704	REACTOME_TRANSPORT_OF_SMALL_MOLECULES
9	GO_SEQUESTERING_OF_TRIGLYCERIDE	0.002509446	REACTOME_TRANSPORT_OF_SMALL_MOLECULES
9	GO_LOW_DENSITY_LIPOPROTEIN_RECEPTOR_PARTICLE_METABOLIC_PROCESS	0.003304023	REACTOME_TRANSPORT_OF_SMALL_MOLECULES
9	GO_PROTEIN_CONTAINING_COMPLEX_REMODELING	0.011149119	REACTOME_TRANSPORT_OF_SMALL_MOLECULES
9	GO_LIPID_DROPLET_ORGANIZATION	0.000889592	REACTOME_TRANSPORT_OF_SMALL_MOLECULES
9	GO_STEROID_ESTERIFICATION	0.007555119	REACTOME_TRANSPORT_OF_SMALL_MOLECULES
9	GO_RESPONSE_TO_STILBENOID	0.001005167	Metabolism
9	GO_AMYLOID_PRECURSOR_PROTEIN_BIOSYNTHETIC_PROCESS	0.000417779	Metabolism
9	GO_LOW_DENSITY_LIPOPROTEIN_PARTICLE_RECEPTOR_BIOSYNTHETIC_PROCESS	0.001105864	Metabolism
9	GO_MODULATION_BY_HOST_OF_SYMBIONT_MOLECULAR_FUNCTION	0.00071346	Signal Transduction
9	GO_POSITIVE_REGULATION_OF_SMALL_MOLECULE_METABOLIC_PROCESS	0.010056448	Metabolism
9	GO_NEGATIVE_REGULATION_OF_SMALL_MOLECULE_METABOLIC_PROCESS	0.007894033	Metabolism
9	GO_CELL_CELL_ADHESION_INVOLVED_IN_GASTRULATION	0.000870048	Metabolism
9	GO_CLATHRIN_DEPENDENT_ENDOCYTOSIS	0.001702217	Metabolism
9	GO_RECEPTOR_MEDIATED_ENDOCYTOSIS_INVOLVED_IN_CHOLESTEROL_TRANSPORT	0.002174769	Immune System
9	GO_INTESTINAL_LIPID_ABSORPTION	0.004987757	Immune System
9	GO_INTERMEMBRANE_LIPID_TRANSFER	0.00234591	Immune System
9	GO_POSITIVE_REGULATION_OF_AMYLOID_BETA_CLEARANCE	0.00051302	Immune System
9	GO_SECONDARY_ALCOHOL_METABOLIC_PROCESS	0.016332614	REACTOME_GENE_EXPRESSION_TRANSCRIPTION
9	GO_REGULATION_OF_BILE_ACID_METABOLIC_PROCESS	0.001900603	REACTOME_DISEASE
9	GO_NEGATIVE_REGULATION_OF_LIPID_LOCALIZATION	0.011123	Signal Transduction
9	GO_POSITIVE_REGULATION_OF_LIPID_LOCALIZATION	0.014115523	Signal Transduction
9	GO_AMYLOID_FIBRIL_FORMATION	0.00130516	Signal Transduction
9	GO_PHOSPHATIDYLINOSITOL_3_5_BISPHOSPHATE_BINDING	0.00651266	Signal Transduction
9	GO_LIPID_TRANSPORTER_ACTIVITY	0.014808347	Signal Transduction
9	GO_STEROID_BINDING	0.01829496	Signal Transduction
9	GO_PHOSPHATIDYLINOSITOL_5_PHOSPHATE_BINDING	0.003676801	Signal Transduction
9	GO_PROTEIN_LIPID_COMPLEX_BINDING	0.005853398	Signal Transduction
9	GO_PHOSPHATIDYLINOSITOL_4_5_BISPHOSPHATE_BINDING	0.019478847	REACTOME_VESICLE_MEDIATED_TRANSPORT
9	GO_LOW_DENSITY_LIPOPROTEIN_PARTICLE_BINDING	0.002046672	Immune System
9	GO_LIPOPROTEIN_PARTICLE_RECEPTOR_BINDING	0.00586519	Signal Transduction
9	GO_TRIGLYCERIDE_LIPASE_ACTIVITY	0.002129354	Metabolism of proteins
9	GO_PHOSPHATIDYLINOSITOL_PHOSPHATE_BINDING	0.026707142	REACTOME_DEVELOPMENTAL_BIOLOGY
9	GO_S100_PROTEIN_BINDING	0.000769292	REACTOME_DEVELOPMENTAL_BIOLOGY
9	GO_SCAVENGER_RECEPTOR_ACTIVITY	0.001070713	Immune System
9	GO_PHOSPHOLIPID_TRANSLOCATING_ATPASE_ACTIVITY	0.002936612	Signal Transduction
9	GO_ALCOHOL_BINDING	0.016397046	Signal Transduction
9	GO_STEROL_BINDING	0.016961849	Signal Transduction
9	GO_PHOSPHATIDYLINOSITOL_BINDING	0.01819756	Signal Transduction
9	GO_PHOSPHOLIPASE_INHIBITOR_ACTIVITY	0.001690986	Immune System
9	GO_STEROL_TRANSPORTER_ACTIVITY	0.013152914	Immune System
9	GO_LIPASE_INHIBITOR_ACTIVITY	0.004396734	Immune System
9	GO_LOW_DENSITY_LIPOPROTEIN_PARTICLE_RECEPTOR_BINDING	0.003542303	Immune System
9	GO_PHOSPHATIDYLSERINE_BINDING	0.010584038	Signal Transduction
9	GO_GLYCOLIPID_BINDING	0.001354647	Signal Transduction
9	GO_PHOSPHATIDYLINOSITOL_BISPHOSPHATE_BINDING	0.027462245	Metabolism
9	GO_MODIFIED_AMINO_ACID_BINDING	0.009738354	Metabolism
9	GO_CARGO_RECEPTOR_ACTIVITY	0.002936603	Metabolism
9	GO_LIPASE_ACTIVATOR_ACTIVITY	0.001298235	Metabolism
9	GO_PHOSPHATIDYLINOSITOL_3_PHOSPHATE_BINDING	0.007670006	Immune System
9	GO_CHOLESTEROL_TRANSPORTER_ACTIVITY	0.010172768	Immune System
9	GO_QUATERNARY_AMMONIUM_GROUP_BINDING	0.005359231	Immune System
9	GO_LIPOPROTEIN_PARTICLE_RECEPTOR_ACTIVITY	0.00158296	Immune System
9	GO_PHOSPHOLIPID_TRANSPORTER_ACTIVITY	0.009859814	Immune System
9	GO_1_PHOSPHATIDYLINOSITOL_BINDING	0.002402941	Immune System
9	GO_PHOSPHATIDIC_ACID_BINDING	0.003123284	REACTOME_DISEASE
9	GO_PHOSPHATIDYLINOSITOL_3_4_BISPHOSPHATE_BINDING	0.007472426	REACTOME_GENE_EXPRESSION_TRANSCRIPTION
9	GO_APOLIPOPROTEIN_BINDING	0.002716841	REACTOME_GENE_EXPRESSION_TRANSCRIPTION
9	GO_LIPID_BINDING	0.026357391	REACTOME_GENE_EXPRESSION_TRANSCRIPTION
9	GO_PHOSPHOLIPID_BINDING	0.021705414	REACTOME_GENE_EXPRESSION_TRANSCRIPTION
9	GO_PHOSPHATIDYLINOSITOL_3_4_5_TRISPHOSPHATE_BINDING	0.008570396	Signal Transduction
9	GO_PHOSPHATIDYLINOSITOL_4_PHOSPHATE_BINDING	0.006587148	Signal Transduction
9	GO_CALCIUM_DEPENDENT_PHOSPHOLIPID_BINDING	0.006524121	Signal Transduction
9	GO_STEROL_ESTERASE_ACTIVITY	0.000325118	Signal Transduction
9	GO_LOW_DENSITY_LIPOPROTEIN_PARTICLE_RECEPTOR_ACTIVITY	0.001078973	Signal Transduction
9	GO_LONG_CHAIN_FATTY_ACID_TRANSPORTER_ACTIVITY	0.00129214	Metabolism
9	GO_HIGH_DENSITY_LIPOPROTEIN_PARTICLE_BINDING	0.003340363	Signal Transduction
9	GO_PHOSPHATIDYLETHANOLAMINE_BINDING	0.001148317	Signal Transduction
9	GO_PHOSPHATIDYLCHOLINE_TRANSPORTER_ACTIVITY	0.002296086	Signal Transduction
9	GO_PHOSPHATIDYLINOSITOL_TRANSPORTER_ACTIVITY	0.001319773	Signal Transduction
9	GO_PHOSPHOLIPASE_ACTIVATOR_ACTIVITY	0.000625643	Signal Transduction
9	GO_SUPEROXIDE_GENERATING_NADPH_OXIDASE_ACTIVATOR_ACTIVITY	0.001194781	REACTOME_PROTEIN_LOCALIZATION
9	GO_CARNITINE_O_ACYLTRANSFERASE_ACTIVITY	0.000321898	REACTOME_PROTEIN_LOCALIZATION
9	GO_O_PALMITOYLTRANSFERASE_ACTIVITY	0.000412693	Metabolism
9	GO_PHOSPHOLIPID_SCRAMBLASE_ACTIVITY	0.001001486	Signal Transduction
9	GO_PHOSPHOLIPASE_A2_INHIBITOR_ACTIVITY	0.001055458	Signal Transduction
9	GO_CLATHRIN_HEAVY_CHAIN_BINDING	0.000901887	Immune System
9	GO_APOLIPOPROTEIN_A_I_BINDING	0.001499487	REACTOME_METABOLISM_OF_RNA
9	GO_APOLIPOPROTEIN_RECEPTOR_BINDING	0.002831339	Immune System
9	GO_LIPASE_BINDING	0.001902609	Immune System
9	GO_AP_2_ADAPTOR_COMPLEX_BINDING	0.000684048	Immune System
9	GO_CERAMIDE_TRANSPORTER_ACTIVITY	0.001916697	Immune System
9	GO_AP_1_ADAPTOR_COMPLEX_BINDING	0.000522613	Immune System
9	GO_GLYCOSPHINGOLIPID_BINDING	0.000463397	Immune System
9	GO_INOSITOL_1_3_4_5_TETRAKISPHOSPHATE_BINDING	0.000744907	Metabolism
9	GO_SPHINGOLIPID_TRANSPORTER_ACTIVITY	0.001911805	Signal Transduction
9	GO_SPHINGOLIPID_BINDING	0.002205393	REACTOME_PROTEIN_LOCALIZATION
9	GO_VIRION_BINDING	0.000640626	Signal Transduction
9	GO_ACYLGLYCEROL_LIPASE_ACTIVITY	0.00070406	REACTOME_AUTOPHAGY
9	GO_PHOSPHATIDYLCHOLINE_STEROL_O_ACYLTRANSFERASE_ACTIVATOR_ACTIVITY	0.005870318	REACTOME_PROTEIN_LOCALIZATION
9	GO_CERAMIDE_BINDING	0.002094561	REACTOME_NEURONAL_SYSTEM
9	GO_ENDOCYTIC_ADAPTOR_ACTIVITY	0.001372293	REACTOME_AUTOPHAGY
9	GO_INTERMEMBRANE_LIPID_TRANSFER_ACTIVITY	0.002068051	REACTOME_AUTOPHAGY
9	GO_PHOSPHATIDYLGLYCEROL_BINDING	0.001829349	REACTOME_AUTOPHAGY
9	GO_CARDIOLIPIN_BINDING	0.001171613	REACTOME_GENE_EXPRESSION_TRANSCRIPTION
9	GO_CERAMIDE_1_PHOSPHATE_BINDING	0.001528677	REACTOME_GENE_EXPRESSION_TRANSCRIPTION
9	GO_PHOSPHATIDIC_ACID_TRANSPORTER_ACTIVITY	0.000924294	REACTOME_GENE_EXPRESSION_TRANSCRIPTION
10	KEGG_MAPK_SIGNALING_PATHWAY	0.007408492	REACTOME_GENE_EXPRESSION_TRANSCRIPTION
10	KEGG_ERBB_SIGNALING_PATHWAY	0.007655022	REACTOME_AUTOPHAGY
10	KEGG_MTOR_SIGNALING_PATHWAY	0.002283347	REACTOME_DEVELOPMENTAL_BIOLOGY
10	KEGG_DORSO_VENTRAL_AXIS_FORMATION	0.001609801	REACTOME_NEURONAL_SYSTEM
10	KEGG_VEGF_SIGNALING_PATHWAY	0.004028642	REACTOME_GENE_EXPRESSION_TRANSCRIPTION
10	KEGG_FOCAL_ADHESION	0.004922106	REACTOME_GENE_EXPRESSION_TRANSCRIPTION
10	KEGG_NATURAL_KILLER_CELL_MEDIATED_CYTOTOXICITY	0.004308295	REACTOME_NEURONAL_SYSTEM
10	KEGG_T_CELL_RECEPTOR_SIGNALING_PATHWAY	0.004971077	REACTOME_NEURONAL_SYSTEM
10	KEGG_B_CELL_RECEPTOR_SIGNALING_PATHWAY	0.004450314	REACTOME_NEURONAL_SYSTEM
10	KEGG_FC_EPSILON_RI_SIGNALING_PATHWAY	0.004978672	Metabolism
10	KEGG_FC_GAMMA_R_MEDIATED_PHAGOCYTOSIS	0.002563678	Signal Transduction
10	KEGG_NEUROTROPHIN_SIGNALING_PATHWAY	0.006761804	Signal Transduction
10	KEGG_REGULATION_OF_ACTIN_CYTOSKELETON	0.007716092	Immune System
10	KEGG_INSULIN_SIGNALING_PATHWAY	0.004694581	Metabolism of proteins
10	KEGG_TYPE_II_DIABETES_MELLITUS	0.001885385	Metabolism of proteins
10	KEGG_ALDOSTERONE_REGULATED_SODIUM_REABSORPTION	0.002244249	Immune System
10	KEGG_PATHWAYS_IN_CANCER	0.009256654	REACTOME_METABOLISM_OF_RNA
10	KEGG_COLORECTAL_CANCER	0.003307844	Metabolism of proteins
10	KEGG_RENAL_CELL_CARCINOMA	0.005694475	Metabolism
10	KEGG_PANCREATIC_CANCER	0.003970906	Immune System
10	KEGG_ENDOMETRIAL_CANCER	0.005320003	Immune System
10	KEGG_GLIOMA	0.006343048	Immune System
10	KEGG_PROSTATE_CANCER	0.005941251	GO_CELL_CYCLE_PROCESS
10	KEGG_THYROID_CANCER	0.001952933	GO_REGULATION_OF_BIOLOGICAL_PROCESS
10	KEGG_MELANOMA	0.0102379	GO_REGULATION_OF_BIOLOGICAL_PROCESS
10	KEGG_BLADDER_CANCER	0.002691656	GO_CELLULAR_DEVELOPMENTAL_PROCESS
10	KEGG_CHRONIC_MYELOID_LEUKEMIA	0.006062201	GO_CELLULAR_METABOLIC_PROCESS
10	KEGG_ACUTE_MYELOID_LEUKEMIA	0.004955895	GO_REGULATION_OF_BIOLOGICAL_PROCESS
10	KEGG_NON_SMALL_CELL_LUNG_CANCER	0.005630403	GO_ORGANIC_SUBSTANCE_METABOLIC_PROCESS
10	REACTOME_SIGNALING_BY_SCF_KIT	0.004632151	GO_CELLULAR_COMPONENT_ORGANIZATION_OR_BIOGENESIS
10	REACTOME_REGULATION_OF_KIT_SIGNALING	0.001660867	GO_CELLULAR_LOCALIZATION
10	REACTOME_SIGNALING_BY_ERBB4	0.004513942	GO_REGULATION_OF_BIOLOGICAL_PROCESS
10	REACTOME_SIGNALING_BY_ERBB2	0.005796684	GO_ORGANIC_SUBSTANCE_METABOLIC_PROCESS
10	REACTOME_GRB2_EVENTS_IN_ERBB2_SIGNALING	0.003435916	GO_ORGANIC_SUBSTANCE_METABOLIC_PROCESS
10	REACTOME_SIGNALING_BY_EGFR_IN_CANCER	0.005431453	GO_CELLULAR_LOCALIZATION
10	REACTOME_PI3K_EVENTS_IN_ERBB4_SIGNALING	0.001636266	GO_REGULATION_OF_BIOLOGICAL_PROCESS
10	REACTOME_SHC1_EVENTS_IN_ERBB4_SIGNALING	0.003385891	GO_REGULATION_OF_BIOLOGICAL_PROCESS
10	REACTOME_PI3K_EVENTS_IN_ERBB2_SIGNALING	0.002890439	GO_RESPONSE_TO_CHEMICAL
10	REACTOME_NUCLEAR_SIGNALING_BY_ERBB4	0.00118207	GO_REGULATION_OF_BIOLOGICAL_PROCESS
10	REACTOME_INSULIN_RECEPTOR_SIGNALLING_CASCADE	0.013626484	GO_REGULATION_OF_MOLECULAR_FUNCTION
10	REACTOME_ARMS_MEDIATED_ACTIVATION	0.000541589	GO_REGULATION_OF_BIOLOGICAL_PROCESS
10	REACTOME_PROLONGED_ERK_ACTIVATION_EVENTS	0.001463773	GO_CELLULAR_DEVELOPMENTAL_PROCESS
10	REACTOME_SIGNALLING_TO_RAS	0.003078939	GO_REGULATION_OF_BIOLOGICAL_PROCESS
10	REACTOME_SIGNALLING_TO_ERKS	0.004290813	GO_ESTABLISHMENT_OF_LOCALIZATION
10	REACTOME_P38MAPK_EVENTS	0.0017409	GO_ANATOMICAL_STRUCTURE_DEVELOPMENT
10	REACTOME_SIGNALING_BY_FGFR_IN_DISEASE	0.011167273	GO_ANATOMICAL_STRUCTURE_DEVELOPMENT
10	REACTOME_SIGNALLING_TO_P38_VIA_RIT_AND_RIN	0.00030908	GO_REGULATION_OF_BIOLOGICAL_PROCESS
10	REACTOME_GASTRIN_CREB_SIGNALLING_PATHWAY_VIA_PKC_AND_MAPK	0.003009222	GO_CELL_MOTILITY
10	REACTOME_NEGATIVE_REGULATION_OF_THE_PI3K_AKT_NETWORK	0.013414536	GO_CELLULAR_METABOLIC_PROCESS
10	REACTOME_PI3K_AKT_ACTIVATION	0.001652277	GO_REGULATION_OF_BIOLOGICAL_PROCESS
10	REACTOME_PECAM1_INTERACTIONS	0.001043944	GO_REGULATION_OF_BIOLOGICAL_PROCESS
10	REACTOME_GAB1_SIGNALOSOME	0.003048666	GO_ANATOMICAL_STRUCTURE_MORPHOGENESIS
10	REACTOME_SHC1_EVENTS_IN_EGFR_SIGNALING	0.003545914	GO_CELLULAR_COMPONENT_ORGANIZATION_OR_BIOGENESIS
10	REACTOME_TIE2_SIGNALING	0.004124668	GO_ORGANIC_SUBSTANCE_METABOLIC_PROCESS
10	REACTOME_P130CAS_LINKAGE_TO_MAPK_SIGNALING_FOR_INTEGRINS	0.000947035	GO_ANATOMICAL_STRUCTURE_DEVELOPMENT
10	REACTOME_SIGNALING_BY_PDGF	0.004494581	GO_CELLULAR_DEVELOPMENTAL_PROCESS
10	REACTOME_GPVI_MEDIATED_ACTIVATION_CASCADE	0.002346842	GO_REGULATION_OF_BIOLOGICAL_PROCESS
10	REACTOME_DOWNSTREAM_SIGNAL_TRANSDUCTION	0.00495852	GO_ESTABLISHMENT_OF_LOCALIZATION
10	REACTOME_NCAM_SIGNALING_FOR_NEURITE_OUT_GROWTH	0.002629626	GO_IMMUNE_RESPONSE
10	REACTOME_CD28_CO_STIMULATION	0.003064535	GO_ANATOMICAL_STRUCTURE_MORPHOGENESIS
10	REACTOME_CD28_DEPENDENT_VAV1_PATHWAY	0.001129345	GO_RESPONSE_TO_CHEMICAL
10	REACTOME_COSTIMULATION_BY_THE_CD28_FAMILY	0.003276074	GO_CELLULAR_DEVELOPMENTAL_PROCESS
10	REACTOME_CD28_DEPENDENT_PI3K_AKT_SIGNALING	0.002114214	GO_CELLULAR_LOCALIZATION
10	REACTOME_CTLA4_INHIBITORY_SIGNALING	0.001705713	GO_ANATOMICAL_STRUCTURE_DEVELOPMENT
10	REACTOME_SIGNAL_TRANSDUCTION_BY_L1	0.00118169	GO_ORGANIC_SUBSTANCE_METABOLIC_PROCESS
10	REACTOME_REGULATION_OF_SIGNALING_BY_CBL	0.00305044	GO_CELLULAR_COMPONENT_ORGANIZATION_OR_BIOGENESIS
10	REACTOME_PLATELET_AGGREGATION_PLUG_FORMATION	0.00188825	GO_CELLULAR_METABOLIC_PROCESS
10	REACTOME_SIGNALING_BY_INSULIN_RECEPTOR	0.012652208	GO_CELL_MOTILITY
10	REACTOME_SIGNAL_ATTENUATION	0.002153947	GO_SYSTEM_PROCESS
10	REACTOME_SOS_MEDIATED_SIGNALLING	0.002860579	GO_ESTABLISHMENT_OF_LOCALIZATION
10	REACTOME_FGFR2C_LIGAND_BINDING_AND_ACTIVATION	0.005586608	GO_REGULATION_OF_BIOLOGICAL_PROCESS
10	REACTOME_SIGNALING_BY_FGFR	0.014794834	GO_REGULATION_OF_BIOLOGICAL_PROCESS
10	REACTOME_FGFR1_LIGAND_BINDING_AND_ACTIVATION	0.005796571	GO_MYELOID_CELL_HOMEOSTASIS
10	REACTOME_IRS_MEDIATED_SIGNALLING	0.012870397	GO_REGULATION_OF_BIOLOGICAL_PROCESS
10	REACTOME_ACTIVATION_OF_RAS_IN_B_CELLS	0.001496167	GO_REGULATION_OF_BIOLOGICAL_PROCESS
10	REACTOME_SHC1_EVENTS_IN_ERBB2_SIGNALING	0.003710851	GO_CELLULAR_COMPONENT_ORGANIZATION_OR_BIOGENESIS
10	REACTOME_GRB7_EVENTS_IN_ERBB2_SIGNALING	0.000410735	GO_ANATOMICAL_STRUCTURE_DEVELOPMENT
10	REACTOME_SIGNALING_BY_NTRKS	0.007171601	GO_CELLULAR_COMPONENT_ORGANIZATION_OR_BIOGENESIS
10	REACTOME_FRS2_MEDIATED_ACTIVATION	0.001385808	GO_RESPONSE_TO_CHEMICAL
10	REACTOME_SIGNALING_BY_EGFR	0.005471446	GO_REGULATION_OF_BIOLOGICAL_PROCESS
10	REACTOME_SIGNALING_BY_CYTOSOLIC_FGFR1_FUSION_MUTANTS	0.001803579	GO_CELL_MOTILITY
10	REACTOME_FGFR1_MUTANT_RECEPTOR_ACTIVATION	0.005675565	GO_ANATOMICAL_STRUCTURE_MORPHOGENESIS
10	REACTOME_FGFR2_MUTANT_RECEPTOR_ACTIVATION	0.006836819	GO_RESPONSE_TO_CHEMICAL
10	REACTOME_SIGNALING_BY_NTRK1_TRKA	0.006316473	GO_REGULATION_OF_BIOLOGICAL_PROCESS
10	REACTOME_FGFR3_LIGAND_BINDING_AND_ACTIVATION	0.005010473	GO_DEVELOPMENTAL_PROCESS_INVOLVED_IN_REPRODUCTION
10	REACTOME_FGFR2_LIGAND_BINDING_AND_ACTIVATION	0.006517978	GO_ESTABLISHMENT_OF_LOCALIZATION
10	REACTOME_FGFR1B_LIGAND_BINDING_AND_ACTIVATION	0.002106872	GO_ESTABLISHMENT_OF_LOCALIZATION
10	REACTOME_FGFR3B_LIGAND_BINDING_AND_ACTIVATION	0.002893863	GO_REGULATION_OF_BIOLOGICAL_PROCESS
10	REACTOME_FGFR1C_LIGAND_BINDING_AND_ACTIVATION	0.004694732	GO_RESPONSE_TO_CHEMICAL
10	REACTOME_FGFR2B_LIGAND_BINDING_AND_ACTIVATION	0.00224265	GO_RESPONSE_TO_CHEMICAL
10	REACTOME_SIGNALING_BY_VEGF	0.004445066	GO_RESPONSE_TO_CHEMICAL
10	REACTOME_EGFR_INTERACTS_WITH_PHOSPHOLIPASE_C_GAMMA	0.001188516	GO_REGULATION_OF_BIOLOGICAL_PROCESS
10	REACTOME_DAP12_INTERACTIONS	0.00371753	GO_REGULATION_OF_BIOLOGICAL_PROCESS
10	REACTOME_EGFR_TRANSACTIVATION_BY_GASTRIN	0.002737751	GO_RESPONSE_TO_CHEMICAL
10	REACTOME_PI3K_AKT_SIGNALING_IN_CANCER	0.012932972	GO_RESPONSE_TO_CHEMICAL
10	REACTOME_CONSTITUTIVE_SIGNALING_BY_ABERRANT_PI3K_IN_CANCER	0.01255518	GO_ORGANIC_SUBSTANCE_METABOLIC_PROCESS
10	REACTOME_SIGNALING_BY_TYPE_1_INSULIN_LIKE_GROWTH_FACTOR_1_RECEPTOR_IGF1R	0.01296398	GO_CELLULAR_METABOLIC_PROCESS
10	REACTOME_DAP12_SIGNALING	0.004073473	GO_ORGANIC_SUBSTANCE_METABOLIC_PROCESS
10	REACTOME_SHC_RELATED_EVENTS_TRIGGERED_BY_IGF1R	0.002869441	GO_REGULATION_OF_BIOLOGICAL_PROCESS
10	REACTOME_GRB2:SOS_PROVIDES_LINKAGE_TO_MAPK_SIGNALING_FOR_INTEGRINS	0.001653121	GO_RESPONSE_TO_ABIOTIC_STIMULUS
10	REACTOME_NEPHRIN_FAMILY_INTERACTIONS	0.001134902	GO_CELLULAR_DEVELOPMENTAL_PROCESS
10	REACTOME_SIGNAL_REGULATORY_PROTEIN_FAMILY_INTERACTIONS	0.000911833	GO_ANATOMICAL_STRUCTURE_DEVELOPMENT
10	REACTOME_GP1B_IX_V_ACTIVATION_SIGNALLING	0.00067596	GO_REGULATION_OF_BIOLOGICAL_PROCESS
10	REACTOME_CREB1_PHOSPHORYLATION_THROUGH_NMDA_RECEPTOR_MEDIATED_ACTIVATION_OF_RAS_SIGNALING	0.002094209	GO_SYSTEM_PROCESS
10	REACTOME_SIGNALING_BY_INTERLEUKINS	0.012667738	GO_REGULATION_OF_BIOLOGICAL_PROCESS
10	REACTOME_OTHER_INTERLEUKIN_SIGNALING	0.012432003	GO_CELLULAR_COMPONENT_ORGANIZATION_OR_BIOGENESIS
10	REACTOME_INTERLEUKIN_2_FAMILY_SIGNALING	0.003067836	GO_REGULATION_OF_BIOLOGICAL_PROCESS
10	REACTOME_INTERLEUKIN_3_INTERLEUKIN_5_AND_GM_CSF_SIGNALING	0.004231909	GO_ANATOMICAL_STRUCTURE_MORPHOGENESIS
10	REACTOME_VEGFR2_MEDIATED_CELL_PROLIFERATION	0.001909876	GO_DETECTION_OF_STIMULUS
10	REACTOME_CD209_DC_SIGN_SIGNALING	0.001534292	GO_REGULATION_OF_BIOLOGICAL_PROCESS
10	REACTOME_SIGNALING_BY_EGFRVIII_IN_CANCER	0.004711705	GO_REGULATION_OF_BIOLOGICAL_PROCESS
10	REACTOME_SIGNALING_BY_LIGAND_RESPONSIVE_EGFR_VARIANTS_IN_CANCER	0.005088691	GO_CELLULAR_COMPONENT_ORGANIZATION_OR_BIOGENESIS
10	REACTOME_PHOSPHOLIPASE_C_MEDIATED_CASCADE_FGFR2	0.006886364	GO_ORGANIC_SUBSTANCE_METABOLIC_PROCESS
10	REACTOME_PHOSPHOLIPASE_C_MEDIATED_CASCADE_FGFR4	0.005534789	GO_ORGANIC_SUBSTANCE_METABOLIC_PROCESS
10	REACTOME_DOWNSTREAM_SIGNALING_OF_ACTIVATED_FGFR1	0.01056364	GO_ANATOMICAL_STRUCTURE_MORPHOGENESIS
10	REACTOME_SHC_MEDIATED_CASCADE:FGFR1	0.008456695	GO_CELLULAR_COMPONENT_ORGANIZATION_OR_BIOGENESIS
10	REACTOME_PI_3K_CASCADE:FGFR1	0.008246043	GO_CELLULAR_DEVELOPMENTAL_PROCESS
10	REACTOME_FRS_MEDIATED_FGFR1_SIGNALING	0.009014039	GO_ANATOMICAL_STRUCTURE_DEVELOPMENT
10	REACTOME_PI_3K_CASCADE:FGFR2	0.009139728	GO_ANATOMICAL_STRUCTURE_DEVELOPMENT
10	REACTOME_DOWNSTREAM_SIGNALING_OF_ACTIVATED_FGFR2	0.011600574	GO_RESPONSE_TO_DIETARY_EXCESS
10	REACTOME_SHC_MEDIATED_CASCADE:FGFR2	0.009343757	GO_DEVELOPMENTAL_GROWTH
10	REACTOME_FRS_MEDIATED_FGFR2_SIGNALING	0.009909332	GO_ANATOMICAL_STRUCTURE_DEVELOPMENT
10	REACTOME_SHC_MEDIATED_CASCADE:FGFR3	0.007741946	GO_CELLULAR_DEVELOPMENTAL_PROCESS
10	REACTOME_FRS_MEDIATED_FGFR3_SIGNALING	0.008289376	GO_REGULATION_OF_MOLECULAR_FUNCTION
10	REACTOME_DOWNSTREAM_SIGNALING_OF_ACTIVATED_FGFR3	0.009981274	GO_MOVEMENT_OF_CELL_OR_SUBCELLULAR_COMPONENT
10	REACTOME_PI_3K_CASCADE:FGFR3	0.00750766	GO_CELLULAR_METABOLIC_PROCESS
10	REACTOME_FRS_MEDIATED_FGFR4_SIGNALING	0.008578301	GO_RESPONSE_TO_CHEMICAL
10	REACTOME_DOWNSTREAM_SIGNALING_OF_ACTIVATED_FGFR4	0.010275941	GO_RESPONSE_TO_ABIOTIC_STIMULUS
10	REACTOME_SHC_MEDIATED_CASCADE:FGFR4	0.008019187	GO_REGULATION_OF_BIOLOGICAL_PROCESS
10	REACTOME_PI_3K_CASCADE:FGFR4	0.007804459	GO_REGULATION_OF_BIOLOGICAL_PROCESS
10	REACTOME_NEGATIVE_REGULATION_OF_FGFR1_SIGNALING	0.008702663	GO_CELLULAR_COMPONENT_ORGANIZATION_OR_BIOGENESIS
10	REACTOME_NEGATIVE_REGULATION_OF_FGFR2_SIGNALING	0.009577754	GO_REGULATION_OF_BIOLOGICAL_QUALITY
10	REACTOME_NEGATIVE_REGULATION_OF_FGFR3_SIGNALING	0.008000971	GO_SYSTEM_PROCESS
10	REACTOME_NEGATIVE_REGULATION_OF_FGFR4_SIGNALING	0.00831723	GO_REGULATION_OF_BIOLOGICAL_PROCESS
10	REACTOME_SIGNALING_BY_FGFR1	0.012788087	GO_ESTABLISHMENT_OF_LOCALIZATION
10	REACTOME_SIGNALING_BY_FGFR2	0.01343508	GO_REGULATION_OF_BIOLOGICAL_PROCESS
10	REACTOME_SIGNALING_BY_FGFR3	0.011667801	GO_CELLULAR_METABOLIC_PROCESS
10	REACTOME_SIGNALING_BY_FGFR4	0.012039696	GO_ANATOMICAL_STRUCTURE_DEVELOPMENT
10	REACTOME_SIGNALING_BY_FGFR2_IN_DISEASE	0.010722692	GO_DEVELOPMENTAL_GROWTH
10	REACTOME_SIGNALING_BY_FGFR4_IN_DISEASE	0.004607039	GO_REGULATION_OF_BIOLOGICAL_PROCESS
10	REACTOME_SIGNALING_BY_FGFR1_IN_DISEASE	0.008272289	GO_REGULATION_OF_BIOLOGICAL_PROCESS
10	REACTOME_FGFRL1_MODULATION_OF_FGFR1_SIGNALING	0.003939442	GO_ANATOMICAL_STRUCTURE_MORPHOGENESIS
10	REACTOME_DISEASES_OF_SIGNAL_TRANSDUCTION	0.015119446	GO_CELLULAR_METABOLIC_PROCESS
10	REACTOME_RAF_ACTIVATION	0.00304172	GO_REGULATION_OF_BIOLOGICAL_PROCESS
10	REACTOME_MAP2K_AND_MAPK_ACTIVATION	0.003556522	GO_CELLULAR_METABOLIC_PROCESS
10	REACTOME_NEGATIVE_FEEDBACK_REGULATION_OF_MAPK_PATHWAY	0.001268919	GO_ANATOMICAL_STRUCTURE_DEVELOPMENT
10	REACTOME_NEGATIVE_REGULATION_OF_MAPK_PATHWAY	0.003592186	GO_REGULATION_OF_BIOLOGICAL_PROCESS
10	REACTOME_MAPK_FAMILY_SIGNALING_CASCADES	0.011915921	GO_REGULATION_OF_BIOLOGICAL_PROCESS
10	REACTOME_ERBB2_REGULATES_CELL_MOTILITY	0.001378441	GO_REGULATION_OF_BIOLOGICAL_PROCESS
10	REACTOME_SIGNALING_BY_MODERATE_KINASE_ACTIVITY_BRAF_MUTANTS	0.003946674	GO_CELLULAR_DEVELOPMENTAL_PROCESS
10	REACTOME_SIGNALING_BY_RAS_MUTANTS	0.004307824	GO_CELLULAR_COMPONENT_ORGANIZATION_OR_BIOGENESIS
10	REACTOME_SIGNALING_BY_BRAF_AND_RAF_FUSIONS	0.003661247	GO_ORGANIC_SUBSTANCE_METABOLIC_PROCESS
10	REACTOME_ONCOGENIC_MAPK_SIGNALING	0.004164712	GO_ORGANIC_SUBSTANCE_METABOLIC_PROCESS
10	REACTOME_SIGNALING_BY_MET	0.004764029	GO_CELLULAR_DEVELOPMENTAL_PROCESS
10	REACTOME_IRS_ACTIVATION	0.000417347	GO_ESTABLISHMENT_OF_LOCALIZATION
10	REACTOME_ERBB2_ACTIVATES_PTK6_SIGNALING	0.001397461	GO_RESPONSE_TO_CHEMICAL
10	REACTOME_PTK6_REGULATES_RHO_GTPASES_RAS_GTPASE_AND_MAP_KINASES	0.001530586	GO_CELLULAR_METABOLIC_PROCESS
10	REACTOME_MET_ACTIVATES_RAS_SIGNALING	0.002830996	GO_REGULATION_OF_BIOLOGICAL_PROCESS
10	REACTOME_MET_ACTIVATES_PI3K_AKT_SIGNALING	0.001987066	GO_CELLULAR_COMPONENT_ORGANIZATION_OR_BIOGENESIS
10	REACTOME_SIGNALING_BY_FGFR3_FUSIONS_IN_CANCER	0.004413403	GO_REGULATION_OF_BIOLOGICAL_PROCESS
10	REACTOME_RET_SIGNALING	0.003908176	GO_RESPONSE_TO_CHEMICAL
10	REACTOME_MET_ACTIVATES_PTPN11	0.001417049	GO_ORGANIC_SUBSTANCE_METABOLIC_PROCESS
10	REACTOME_MET_ACTIVATES_RAP1_AND_RAC1	0.001375732	GO_CELLULAR_COMPONENT_ORGANIZATION_OR_BIOGENESIS
10	REACTOME_MET_RECEPTOR_RECYCLING	0.001077514	GO_REGULATION_OF_BIOLOGICAL_PROCESS
10	REACTOME_INTERLEUKIN_15_SIGNALING	0.001599137	GO_CELLULAR_DEVELOPMENTAL_PROCESS
10	REACTOME_SIGNALING_BY_NTRK2_TRKB	0.005101679	GO_CELLULAR_DEVELOPMENTAL_PROCESS
10	REACTOME_SIGNALING_BY_ERYTHROPOIETIN	0.004815559	GO_RESPONSE_TO_CHEMICAL
10	REACTOME_INTEGRIN_SIGNALING	0.002109861	GO_CELLULAR_METABOLIC_PROCESS
10	REACTOME_SIGNALING_BY_NON_RECEPTOR_TYROSINE_KINASES	0.002904135	GO_ANATOMICAL_STRUCTURE_DEVELOPMENT
10	REACTOME_SIGNALING_BY_RECEPTOR_TYROSINE_KINASES	0.015256269	GO_REGULATION_OF_BIOLOGICAL_PROCESS
10	REACTOME_INTERLEUKIN_2_SIGNALING	0.000678036	GO_CELLULAR_DEVELOPMENTAL_PROCESS
10	REACTOME_ACTIVATED_NTRK2_SIGNALS_THROUGH_RAS	0.002855797	GO_REGULATION_OF_BIOLOGICAL_PROCESS
10	REACTOME_ERYTHROPOIETIN_ACTIVATES_PHOSPHOINOSITIDE_3_KINASE_PI3K	0.00177015	GO_REGULATION_OF_BIOLOGICAL_PROCESS
10	REACTOME_ERYTHROPOIETIN_ACTIVATES_PHOSPHOLIPASE_C_GAMMA_PLCG	0.000470919	GO_REGULATION_OF_BIOLOGICAL_PROCESS
10	REACTOME_ERYTHROPOIETIN_ACTIVATES_RAS	0.002979546	GO_REGULATION_OF_BIOLOGICAL_PROCESS
10	REACTOME_ACTIVATED_NTRK2_SIGNALS_THROUGH_PI3K	0.001793154	GO_ORGANIC_SUBSTANCE_METABOLIC_PROCESS
10	REACTOME_ACTIVATED_NTRK2_SIGNALS_THROUGH_FRS2_AND_FRS3	0.003305339	GO_CELL_ACTIVATION
10	REACTOME_SIGNALING_BY_NTRK3_TRKC	0.004030986	GO_RESPONSE_TO_CHEMICAL
10	REACTOME_ACTIVATED_NTRK3_SIGNALS_THROUGH_RAS	0.002897305	GO_ANATOMICAL_STRUCTURE_DEVELOPMENT
10	REACTOME_INTERLEUKIN_RECEPTOR_SHC_SIGNALING	0.00290293	GO_SYSTEM_PROCESS
10	REACTOME_ACTIVATED_NTRK3_SIGNALS_THROUGH_PI3K	0.001262173	GO_REGULATION_OF_MOLECULAR_FUNCTION
10	REACTOME_ESTROGEN_STIMULATED_SIGNALING_THROUGH_PRKCZ	0.001855906	GO_REGULATION_OF_BIOLOGICAL_PROCESS
10	REACTOME_ESTROGEN_DEPENDENT_NUCLEAR_EVENTS_DOWNSTREAM_OF_ESR_MEMBRANE_SIGNALING	0.001818648	GO_DETECTION_OF_STIMULUS
10	REACTOME_STAT5_ACTIVATION	0.001273578	GO_RESPONSE_TO_CHEMICAL
10	GO_REGULATION_OF_ERBB_SIGNALING_PATHWAY	0.002151505	GO_ORGANIC_SUBSTANCE_METABOLIC_PROCESS
10	GO_RESPONSE_TO_EPIDERMAL_GROWTH_FACTOR	0.00143944	GO_REGULATION_OF_BIOLOGICAL_PROCESS
10	GO_POSITIVE_REGULATION_OF_CELL_DIVISION	0.003119136	GO_ORGANIC_SUBSTANCE_METABOLIC_PROCESS
10	GO_RESPONSE_TO_FIBROBLAST_GROWTH_FACTOR	0.008290772	GO_CELLULAR_METABOLIC_PROCESS
10	GO_BRANCHING_INVOLVED_IN_LABYRINTHINE_LAYER_MORPHOGENESIS	0.000666818	GO_REGULATION_OF_BIOLOGICAL_PROCESS
10	GO_ORGANELLE_INHERITANCE	0.00068491	GO_CELLULAR_DEVELOPMENTAL_PROCESS
10	GO_MYELOID_PROGENITOR_CELL_DIFFERENTIATION	0.000315706	GO_ANATOMICAL_STRUCTURE_DEVELOPMENT
10	GO_ENTRY_OF_BACTERIUM_INTO_HOST_CELL	0.00095217	GO_REGULATION_OF_BIOLOGICAL_QUALITY
10	GO_ENDOTHELIAL_CELL_CHEMOTAXIS	0.001868797	GO_CELLULAR_METABOLIC_PROCESS
10	GO_DIAPEDESIS	0.000219825	GO_REGULATION_OF_BIOLOGICAL_PROCESS
10	GO_RESPONSE_TO_INTERLEUKIN_2	0.000666744	GO_CELLULAR_COMPONENT_ORGANIZATION_OR_BIOGENESIS
10	GO_RESPONSE_TO_INTERLEUKIN_15	0.001130608	GO_SYSTEM_PROCESS
10	GO_REGULATION_OF_CELL_CHEMOTAXIS_TO_FIBROBLAST_GROWTH_FACTOR	0.002184758	GO_ANATOMICAL_STRUCTURE_DEVELOPMENT
10	GO_PHOSPHOPROTEIN_BINDING	0.00315288	GO_REGULATION_OF_BIOLOGICAL_PROCESS
10	GO_FIBROBLAST_GROWTH_FACTOR_RECEPTOR_BINDING	0.007819032	GO_REGULATION_OF_BIOLOGICAL_PROCESS
10	GO_EPIDERMAL_GROWTH_FACTOR_RECEPTOR_BINDING	0.001764285	GO_RESPONSE_TO_CHEMICAL
10	GO_PROTEIN_PHOSPHORYLATED_AMINO_ACID_BINDING	0.003246532	GO_REGULATION_OF_BIOLOGICAL_PROCESS
10	GO_INSULIN_RECEPTOR_BINDING	0.001662763	GO_ORGANIC_SUBSTANCE_METABOLIC_PROCESS
10	GO_LRR_DOMAIN_BINDING	0.000376895	GO_REGULATION_OF_BIOLOGICAL_PROCESS
10	GO_PHOSPHATIDYLINOSITOL_3_KINASE_ACTIVITY	0.001021109	GO_REGULATION_OF_BIOLOGICAL_PROCESS
10	GO_PHOSPHATIDYLINOSITOL_3_KINASE_BINDING	0.001124194	GO_CELLULAR_RESPONSE_TO_STIMULUS
10	GO_INSULIN_LIKE_GROWTH_FACTOR_RECEPTOR_BINDING	0.001038085	GO_CELLULAR_METABOLIC_PROCESS
10	GO_GROWTH_FACTOR_RECEPTOR_BINDING	0.007681245	GO_RESPONSE_TO_BIOTIC_STIMULUS
10	GO_PROTEIN_TYROSINE_KINASE_BINDING	0.002273107	GO_ANATOMICAL_STRUCTURE_MORPHOGENESIS
10	GO_INSULIN_RECEPTOR_SUBSTRATE_BINDING	0.002188663	GO_REGULATION_OF_BIOLOGICAL_PROCESS
10	GO_SIGNALING_ADAPTOR_ACTIVITY	0.002529339	GO_CELLULAR_COMPONENT_ORGANIZATION_OR_BIOGENESIS
10	GO_SH3_SH2_ADAPTOR_ACTIVITY	0.001624288	GO_CELL_CYCLE_PROCESS
10	GO_NEUROTROPHIN_RECEPTOR_BINDING	0.002010831	GO_ESTABLISHMENT_OF_LOCALIZATION
10	GO_EPHRIN_RECEPTOR_BINDING	0.001318793	GO_REGULATION_OF_BIOLOGICAL_PROCESS
10	GO_PHOSPHOTYROSINE_RESIDUE_BINDING	0.003259535	GO_REGULATION_OF_BIOLOGICAL_PROCESS
10	GO_FIBROBLAST_GROWTH_FACTOR_ACTIVATED_RECEPTOR_ACTIVITY	0.000921934	GO_ANATOMICAL_STRUCTURE_DEVELOPMENT
10	GO_TRANSMEMBRANE_RECEPTOR_PROTEIN_TYROSINE_KINASE_ADAPTOR_ACTIVITY	0.001378368	GO_ANATOMICAL_STRUCTURE_DEVELOPMENT
10	GO_NEUROTROPHIN_TRK_RECEPTOR_BINDING	0.002133978	GO_CELLULAR_DEVELOPMENTAL_PROCESS
10	GO_RECEPTOR_TYROSINE_KINASE_BINDING	0.002255365	GO_REGULATION_OF_BIOLOGICAL_PROCESS
10	GO_1_PHOSPHATIDYLINOSITOL_4_PHOSPHATE_3_KINASE_ACTIVITY	0.000881207	GO_REGULATION_OF_BIOLOGICAL_PROCESS
10	GO_PHOSPHATIDYLINOSITOL_3_KINASE_REGULATOR_ACTIVITY	0.000819102	GO_REGULATION_OF_MOLECULAR_FUNCTION
10	GO_PHOSPHATIDYLINOSITOL_3_KINASE_REGULATORY_SUBUNIT_BINDING	0.000599935	GO_REGULATION_OF_BIOLOGICAL_PROCESS
10	GO_INSULIN_BINDING	0.000514193	GO_CELLULAR_METABOLIC_PROCESS
10	GO_1_PHOSPHATIDYLINOSITOL_3_KINASE_REGULATOR_ACTIVITY	0.000868626	GO_ANATOMICAL_STRUCTURE_MORPHOGENESIS
10	GO_PHOSPHATIDYLINOSITOL_BISPHOSPHATE_KINASE_ACTIVITY	0.00096813	GO_REGULATION_OF_BIOLOGICAL_PROCESS
10	GO_MOLECULAR_ADAPTOR_ACTIVITY	0.001842386	GO_ANATOMICAL_STRUCTURE_DEVELOPMENT
11	KEGG_CALCIUM_SIGNALING_PATHWAY	0.002136465	GO_ANATOMICAL_STRUCTURE_MORPHOGENESIS
11	KEGG_CARDIAC_MUSCLE_CONTRACTION	0.002734249	GO_REGULATION_OF_BIOLOGICAL_PROCESS
11	KEGG_PROXIMAL_TUBULE_BICARBONATE_RECLAMATION	0.000932585	GO_INTERACTION_WITH_SYMBIONT
11	KEGG_HYPERTROPHIC_CARDIOMYOPATHY_HCM	0.001484604	GO_CELLULAR_COMPONENT_ORGANIZATION_OR_BIOGENESIS
11	KEGG_ARRHYTHMOGENIC_RIGHT_VENTRICULAR_CARDIOMYOPATHY_ARVC	0.001525156	GO_CELLULAR_METABOLIC_PROCESS
11	KEGG_DILATED_CARDIOMYOPATHY	0.00151288	GO_CELLULAR_LOCALIZATION
11	REACTOME_RECYCLING_OF_BILE_ACIDS_AND_SALTS	0.000407501	GO_REGULATION_OF_BIOLOGICAL_PROCESS
11	REACTOME_ABACAVIR_TRANSPORT_AND_METABOLISM	0.00020389	GO_ANATOMICAL_STRUCTURE_MORPHOGENESIS
11	REACTOME_BASIGIN_INTERACTIONS	0.000810492	GO_REGULATION_OF_BIOLOGICAL_PROCESS
11	REACTOME_NEURONAL_SYSTEM	0.008893729	GO_RESPONSE_TO_CHEMICAL
11	REACTOME_NEUROTRANSMITTER_RELEASE_CYCLE	0.001500001	GO_REGULATION_OF_BIOLOGICAL_PROCESS
11	REACTOME_AMINO_ACID_TRANSPORT_ACROSS_THE_PLASMA_MEMBRANE	0.003103509	GO_REGULATION_OF_BIOLOGICAL_PROCESS
11	REACTOME_ACETYLCHOLINE_BINDING_AND_DOWNSTREAM_EVENTS	0.000928843	GO_REGULATION_OF_BIOLOGICAL_PROCESS
11	REACTOME_MUSCLE_CONTRACTION	0.007256609	GO_REGULATION_OF_BIOLOGICAL_PROCESS
11	REACTOME_SLC_MEDIATED_TRANSMEMBRANE_TRANSPORT	0.013138595	GO_CELLULAR_DEVELOPMENTAL_PROCESS
11	REACTOME_TRANSPORT_OF_INORGANIC_CATIONS_ANIONS_AND_AMINO_ACIDS_OLIGOPEPTIDES	0.008935359	GO_REGULATION_OF_BIOLOGICAL_PROCESS
11	REACTOME_ZINC_TRANSPORTERS	0.000962879	GO_REGULATION_OF_BIOLOGICAL_PROCESS
11	REACTOME_METAL_ION_SLC_TRANSPORTERS	0.001343894	GO_CELLULAR_METABOLIC_PROCESS
11	REACTOME_SMOOTH_MUSCLE_CONTRACTION	0.000216827	GO_REGULATION_OF_BIOLOGICAL_PROCESS
11	REACTOME_IONOTROPIC_ACTIVITY_OF_KAINATE_RECEPTORS	0.000495947	GO_CELLULAR_COMPONENT_ORGANIZATION_OR_BIOGENESIS
11	REACTOME_INTERACTION_BETWEEN_L1_AND_ANKYRINS	0.001199397	GO_REGULATION_OF_BIOLOGICAL_PROCESS
11	REACTOME_TRANSPORT_OF_VITAMINS_NUCLEOSIDES_AND_RELATED_MOLECULES	0.001469621	GO_REGULATION_OF_MOLECULAR_FUNCTION
11	REACTOME_HIGHLY_CALCIUM_PERMEABLE_POSTSYNAPTIC_NICOTINIC_ACETYLCHOLINE_RECEPTORS	0.000737343	GO_REGULATION_OF_BIOLOGICAL_PROCESS
11	REACTOME_ORGANIC_CATION_ANION_ZWITTERION_TRANSPORT	0.000661001	GO_REGULATION_OF_BIOLOGICAL_PROCESS
11	REACTOME_CGMP_EFFECTS	0.000382801	GO_REGULATION_OF_BIOLOGICAL_PROCESS
11	REACTOME_PASSIVE_TRANSPORT_BY_AQUAPORINS	0.000314805	GO_SYSTEM_PROCESS
11	REACTOME_NITRIC_OXIDE_STIMULATES_GUANYLATE_CYCLASE	0.000379769	GO_RESPONSE_TO_CHEMICAL
11	REACTOME_PLATELET_CALCIUM_HOMEOSTASIS	0.001815998	GO_REGULATION_OF_BIOLOGICAL_PROCESS
11	REACTOME_TRANSPORT_OF_ORGANIC_ANIONS	0.000579331	GO_CELL_MOTILITY
11	REACTOME_ION_TRANSPORT_BY_P_TYPE_ATPASES	0.002228017	GO_CELLULAR_DEVELOPMENTAL_PROCESS
11	REACTOME_ION_CHANNEL_TRANSPORT	0.00686444	GO_CELLULAR_RESPONSE_TO_STIMULUS
11	REACTOME_VOLTAGE_GATED_POTASSIUM_CHANNELS	0.004939027	GO_ORGANIC_SUBSTANCE_METABOLIC_PROCESS
11	REACTOME_TANDEM_PORE_DOMAIN_POTASSIUM_CHANNELS	0.001232571	GO_ESTABLISHMENT_OF_LOCALIZATION
11	REACTOME_POTASSIUM_CHANNELS	0.008378231	GO_CELLULAR_DEVELOPMENTAL_PROCESS
11	REACTOME_PRESYNAPTIC_DEPOLARIZATION_AND_CALCIUM_CHANNEL_OPENING	0.001050724	GO_CELLULAR_METABOLIC_PROCESS
11	REACTOME_NEUROTRANSMITTER_CLEARANCE	0.000261347	GO_MODULATION_OF_PROCESS_OF_OTHER_ORGANISM
11	REACTOME_CA2PLUS_ACTIVATED_KPLUS_CHANNELS	0.000766314	GO_REGULATION_OF_BIOLOGICAL_PROCESS
11	REACTOME_SPERM_MOTILITY_AND_TAXES	0.000380896	GO_ORGANIC_SUBSTANCE_METABOLIC_PROCESS
11	REACTOME_ELEVATION_OF_CYTOSOLIC_CA2PLUS_LEVELS	0.001037107	GO_ESTABLISHMENT_OF_LOCALIZATION
11	REACTOME_MITOCHONDRIAL_UNCOUPLING_PROTEINS	0.000138407	GO_CELL_ADHESION
11	REACTOME_TRANSPORT_AND_SYNTHESIS_OF_PAPS	0.000216516	GO_CELL_MOTILITY
11	REACTOME_CELLULAR_HEXOSE_TRANSPORT	0.000907038	GO_CELLULAR_METABOLIC_PROCESS
11	REACTOME_VITAMIN_B1_THIAMIN_METABOLISM	8.90E-05	GO_ESTABLISHMENT_OF_LOCALIZATION
11	REACTOME_VITAMIN_C_ASCORBATE_METABOLISM	0.000236513	GO_CELLULAR_COMPONENT_ORGANIZATION_OR_BIOGENESIS
11	REACTOME_CALCINEURIN_ACTIVATES_NFAT	8.83E-05	GO_RESPONSE_TO_CHEMICAL
11	REACTOME_ABACAVIR_TRANSMEMBRANE_TRANSPORT	0.00027772	GO_RESPONSE_TO_CHEMICAL
11	REACTOME_STIMULI_SENSING_CHANNELS	0.00474752	GO_REGULATION_OF_BIOLOGICAL_PROCESS
11	REACTOME_TRP_CHANNELS	0.001585777	GO_ESTABLISHMENT_OF_LOCALIZATION
11	REACTOME_TRANSPORT_OF_SMALL_MOLECULES	0.013982489	GO_RESPONSE_TO_CHEMICAL
11	REACTOME_GLUTAMATE_BINDING_ACTIVATION_OF_AMPA_RECEPTORS_AND_SYNAPTIC_PLASTICITY	0.000624502	GO_CELLULAR_METABOLIC_PROCESS
11	REACTOME_REDUCTION_OF_CYTOSOLIC_CAPLUSPLUS_LEVELS	0.000977995	GO_REGULATION_OF_BIOLOGICAL_PROCESS
11	REACTOME_ROLE_OF_SECOND_MESSENGERS_IN_NETRIN_1_SIGNALING	0.000370711	GO_CELLULAR_METABOLIC_PROCESS
11	REACTOME_TRANSPORT_OF_BILE_SALTS_AND_ORGANIC_ACIDS_METAL_IONS_AND_AMINE_COMPOUNDS	0.004714925	GO_REGULATION_OF_MOLECULAR_FUNCTION
11	REACTOME_BICARBONATE_TRANSPORTERS	0.000832989	GO_CELLULAR_METABOLIC_PROCESS
11	REACTOME_SODIUM_CALCIUM_EXCHANGERS	0.001054256	GO_CELLULAR_DEVELOPMENTAL_PROCESS
11	REACTOME_SODIUM_PROTON_EXCHANGERS	0.000968698	GO_REGULATION_OF_BIOLOGICAL_PROCESS
11	REACTOME_CATION_COUPLED_CHLORIDE_COTRANSPORTERS	0.000815104	GO_CELL_MOTILITY
11	REACTOME_MULTIFUNCTIONAL_ANION_EXCHANGERS	0.000812205	GO_REGULATION_OF_BIOLOGICAL_PROCESS
11	REACTOME_SODIUM_COUPLED_PHOSPHATE_COTRANSPORTERS	0.000502939	GO_ESTABLISHMENT_OF_LOCALIZATION
11	REACTOME_ORGANIC_ANION_TRANSPORTERS	0.000973121	GO_REGULATION_OF_BIOLOGICAL_PROCESS
11	REACTOME_SODIUM_COUPLED_SULPHATE_DI_AND_TRI_CARBOXYLATE_TRANSPORTERS	0.000610678	GO_IMMUNE_RESPONSE
11	REACTOME_PROTON_COUPLED_MONOCARBOXYLATE_TRANSPORT	0.000314459	GO_ANATOMICAL_STRUCTURE_DEVELOPMENT
11	REACTOME_ZINC_EFFLUX_AND_COMPARTMENTALIZATION_BY_THE_SLC30_FAMILY	0.00039893	GO_REGULATION_OF_BIOLOGICAL_PROCESS
11	REACTOME_UNBLOCKING_OF_NMDA_RECEPTORS_GLUTAMATE_BINDING_AND_ACTIVATION	0.000989034	GO_REGULATION_OF_BIOLOGICAL_QUALITY
11	REACTOME_ZINC_INFLUX_INTO_CELLS_BY_THE_SLC39_GENE_FAMILY	0.000575347	GO_CELLULAR_METABOLIC_PROCESS
11	REACTOME_NAPLUS_CL_DEPENDENT_NEUROTRANSMITTER_TRANSPORTERS	0.002101587	GO_CELLULAR_LOCALIZATION
11	REACTOME_RAS_ACTIVATION_UPON_CA2PLUS_INFLUX_THROUGH_NMDA_RECEPTOR	0.000574102	GO_CELLULAR_METABOLIC_PROCESS
11	REACTOME_MISCELLANEOUS_TRANSPORT_AND_BINDING_EVENTS	0.000595939	GO_REGULATION_OF_BIOLOGICAL_PROCESS
11	REACTOME_ORGANIC_CATION_TRANSPORT	0.000457095	GO_CELLULAR_METABOLIC_PROCESS
11	REACTOME_PHASE_4_RESTING_MEMBRANE_POTENTIAL	0.002012165	GO_CELLULAR_METABOLIC_PROCESS
11	REACTOME_PHASE_3_RAPID_REPOLARISATION	0.001053835	GO_REGULATION_OF_MOLECULAR_FUNCTION
11	REACTOME_CARDIAC_CONDUCTION	0.009104385	GO_ESTABLISHMENT_OF_LOCALIZATION
11	REACTOME_PHASE_0_RAPID_DEPOLARISATION	0.003353227	GO_ANATOMICAL_STRUCTURE_MORPHOGENESIS
11	REACTOME_PHASE_2_PLATEAU_PHASE	0.002870445	GO_RESPONSE_TO_CHEMICAL
11	REACTOME_PHASE_1_INACTIVATION_OF_FAST_NAPLUS_CHANNELS	0.000787294	GO_RESPONSE_TO_CHEMICAL
11	REACTOME_ION_HOMEOSTASIS	0.003235837	GO_CELLULAR_COMPONENT_ORGANIZATION_OR_BIOGENESIS
11	REACTOME_CLEC7A_DECTIN_1_INDUCES_NFAT_ACTIVATION	0.000262959	GO_REGULATION_OF_BIOLOGICAL_PROCESS
11	REACTOME_ORGANIC_ANION_TRANSPORT	0.000265713	GO_REGULATION_OF_BIOLOGICAL_PROCESS
11	REACTOME_RESPONSE_TO_METAL_IONS	6.28E-05	GO_ANATOMICAL_STRUCTURE_MORPHOGENESIS
11	REACTOME_METALLOTHIONEINS_BIND_METALS	7.28E-05	GO_REGULATION_OF_BIOLOGICAL_PROCESS
11	REACTOME_LGI_ADAM_INTERACTIONS	0.000286132	GO_REGULATION_OF_BIOLOGICAL_PROCESS
11	REACTOME_HIGHLY_SODIUM_PERMEABLE_ACETYLCHOLINE_NICOTINIC_RECEPTORS	0.000464331	GO_CELLULAR_RESPONSE_TO_STIMULUS
11	REACTOME_HIGHLY_CALCIUM_PERMEABLE_NICOTINIC_ACETYLCHOLINE_RECEPTORS	0.000592851	GO_REGULATION_OF_BIOLOGICAL_PROCESS
11	REACTOME_NEUREXINS_AND_NEUROLIGINS	0.00058449	GO_REGULATION_OF_BIOLOGICAL_PROCESS
11	REACTOME_PROTEIN_PROTEIN_INTERACTIONS_AT_SYNAPSES	0.00077769	GO_ORGANIC_SUBSTANCE_METABOLIC_PROCESS
11	REACTOME_CREATINE_METABOLISM	0.000332893	GO_RESPONSE_TO_EXTERNAL_STIMULUS
11	REACTOME_TRANSPORT_OF_NUCLEOTIDE_SUGARS	0.000416378	GO_MOVEMENT_OF_CELL_OR_SUBCELLULAR_COMPONENT
11	REACTOME_TRANSPORT_OF_FATTY_ACIDS	0.000135558	GO_REGULATION_OF_BIOLOGICAL_PROCESS
11	REACTOME_TRANSPORT_OF_NUCLEOSIDES_AND_FREE_PURINE_AND_PYRIMIDINE_BASES_ACROSS_THE_PLASMA_MEMBRANE	0.000431694	GO_ANATOMICAL_STRUCTURE_DEVELOPMENT
11	REACTOME_SYNAPTIC_ADHESION_LIKE_MOLECULES	0.000592729	GO_REGULATION_OF_BIOLOGICAL_PROCESS
11	REACTOME_MITOCHONDRIAL_CALCIUM_ION_TRANSPORT	0.000502692	GO_ESTABLISHMENT_OF_LOCALIZATION
11	REACTOME_PROCESSING_OF_SMDT1	0.000261667	GO_CELLULAR_METABOLIC_PROCESS
11	REACTOME_INTESTINAL_ABSORPTION	0.000115137	GO_CELLULAR_DEVELOPMENTAL_PROCESS
11	REACTOME_NEGATIVE_REGULATION_OF_NMDA_RECEPTOR_MEDIATED_NEURONAL_TRANSMISSION	0.000694429	GO_ORGANIC_SUBSTANCE_METABOLIC_PROCESS
11	REACTOME_LONG_TERM_POTENTIATION	0.000810408	GO_REGULATION_OF_BIOLOGICAL_PROCESS
11	GO_NEGATIVE_REGULATION_OF_TRANSMEMBRANE_TRANSPORT	0.003529894	GO_REGULATION_OF_BIOLOGICAL_PROCESS
11	GO_CARBOHYDRATE_TRANSPORT	0.001700859	GO_DEVELOPMENTAL_PROCESS_INVOLVED_IN_REPRODUCTION
11	GO_POSITIVE_REGULATION_OF_SEQUESTERING_OF_CALCIUM_ION	0.000978805	GO_CELL_MOTILITY
11	GO_RESPONSE_TO_ZINC_ION	0.000566103	GO_REGULATION_OF_BIOLOGICAL_PROCESS
11	GO_NEUROTRANSMITTER_UPTAKE	0.00176952	GO_ORGANIC_SUBSTANCE_METABOLIC_PROCESS
11	GO_SENSORY_PERCEPTION_OF_MECHANICAL_STIMULUS	0.000846751	GO_REGULATION_OF_BIOLOGICAL_QUALITY
11	GO_DETECTION_OF_MECHANICAL_STIMULUS_INVOLVED_IN_SENSORY_PERCEPTION	0.000698388	GO_REGULATION_OF_BIOLOGICAL_PROCESS
11	GO_NEGATIVE_REGULATION_OF_MUSCLE_CONTRACTION	0.00046578	GO_REGULATION_OF_BIOLOGICAL_PROCESS
11	GO_MEMBRANE_DEPOLARIZATION_DURING_ACTION_POTENTIAL	0.002852668	GO_CELLULAR_METABOLIC_PROCESS
11	GO_MODIFIED_AMINO_ACID_TRANSPORT	0.001110234	GO_SYSTEM_PROCESS
11	GO_POSITIVE_REGULATION_OF_ACTION_POTENTIAL	0.000419645	GO_CELL_MOTILITY
11	GO_RELAXATION_OF_CARDIAC_MUSCLE	0.000919229	GO_SYSTEM_PROCESS
11	GO_RESPONSE_TO_COPPER_ION	0.00020769	GO_CELLULAR_METABOLIC_PROCESS
11	GO_DRUG_TRANSMEMBRANE_TRANSPORT	0.0046439	GO_REGULATION_OF_BIOLOGICAL_PROCESS
11	GO_POSITIVE_REGULATION_OF_TRANSMEMBRANE_TRANSPORT	0.005408977	GO_REGULATION_OF_MOLECULAR_FUNCTION
11	GO_CALCIUM_MEDIATED_SIGNALING	0.002365925	GO_REGULATION_OF_BIOLOGICAL_PROCESS
[truncated: 2,848 more rows]
