# Supplementary material for: An automatic integrative method for learning interpretable communities of biological pathways
Source: NAR Genom Bioinform. 2022 Jun 24;4(2):lqac044. doi: 10.1093/nargab/lqac044 (PMC9228877; doi:10.1093/nargab/lqac044)
Supplement: lqac044_Supplemental_Files [file lqac044_supplemental_files.zip › SuppTable2.xlsx]

## Sheet: Top labels
community	k (number of words in term)	count	average hubness of pathways	term
1	3	33	0.00352345	OXIDOREDUCTASE ACTIVITY ACTING
1	3	11	0.00229286	ACTIVITY ACTING CH
1	3	7	0.0061865	NAD P H
1	3	7	0.00470757	ACTING PAIRED DONORS
1	3	7	0.00470757	ACTIVITY ACTING PAIRED
1	3	7	0.00470757	REDUCTION MOLECULAR OXYGEN
1	3	6	0.00543147	DONORS INCORPORATION REDUCTION
1	3	6	0.00543147	INCORPORATION REDUCTION MOLECULAR
1	3	6	0.00543147	PAIRED DONORS INCORPORATION
1	3	5	0.00728598	ACTING NAD P
2	3	3	0.0234626	CELLULAR RESPONSE HEAT
2	2	4	0.0207283	CELLULAR RESPONSE
2	2	3	0.0234626	RESPONSE HEAT
2	2	3	0.0168744	NUCLEAR PORE
2	2	3	0.0156363	SUMOYLATION DNA
2	2	3	0.00628012	METABOLIC PROCESS
2	2	3	0.00610814	PRE MRNA
2	2	3	0.000362409	6 PHOSPHATE
2	1	11	0.0032985	BINDING
2	1	11	0.00102459	ACTIVITY
3	3	5	0.00977655	ACYL CHAIN REMODELLING
3	3	5	0.000433614	COA LIGASE ACTIVITY
3	3	4	0.00828024	PHOSPHOLIPASE A2 ACTIVITY
3	3	4	0.00331824	SERINE THREONINE PHOSPHATASE
3	3	4	0.00331824	THREONINE PHOSPHATASE ACTIVITY
3	3	4	0.000417081	ACTING CARBON NITROGEN
3	3	4	0.000417081	ACTIVITY ACTING CARBON
3	3	4	0.000417081	CARBON NITROGEN PEPTIDE
3	3	4	0.000417081	HYDROLASE ACTIVITY ACTING
3	3	4	0.000417081	NITROGEN PEPTIDE BONDS
4	3	7	0.00960836	RNA POLYMERASE II
4	3	7	0.00324334	RNA POLYMERASE III
4	3	6	0.00239453	SINGLE STRANDED DNA
4	3	4	0.0227118	NUCLEOTIDE EXCISION REPAIR
4	3	4	0.00433121	PRODUCING 5 PHOSPHOMONOESTERS
4	3	4	0.00365618	POLYMERASE III TRANSCRIPTION
4	3	3	0.00633464	BASE EXCISION REPAIR
4	3	3	0.00455021	ACTIVE EITHER RIBO
4	3	3	0.00455021	ACTIVITY ACTIVE EITHER
4	3	3	0.00455021	DEOXYRIBONUCLEIC ACIDS PRODUCING
5	2	9	0.00564194	RNA BINDING
5	2	5	0.000525629	POSITIVE REGULATION
5	2	4	0.0047635	FACTOR ACTIVITY
5	2	4	0.00443458	RRNA BINDING
5	2	4	0.00212381	MRNA BINDING
5	2	4	0.000590044	SNRNA BINDING
5	2	3	0.018835	TRANSLATION INITIATION
5	2	3	0.0144496	STRUCTURAL CONSTITUENT
5	2	3	0.00792357	REGULATOR ACTIVITY
5	2	3	0.00722459	CAP BINDING
6	3	4	0.0219455	TRANSFERASE ACTIVITY TRANSFERRING
6	3	3	0.00382633	BETA 1 3
6	2	8	0.0152138	BIOSYNTHETIC PROCESS
6	2	8	0.00503056	METABOLIC PROCESS
6	2	7	0.00667421	N GLYCAN
6	2	5	0.0179718	TRANSFERASE ACTIVITY
6	2	5	0.00865405	HEPARAN SULFATE
6	2	5	0.00676161	GALACTOSYLTRANSFERASE ACTIVITY
6	2	5	0.00434736	SULFOTRANSFERASE ACTIVITY
6	2	5	0.00400264	CATABOLIC PROCESS
7	3	6	0.00982432	DNA HELICASE ACTIVITY
7	3	4	0.0361294	ATPASE ACTIVITY COUPLED
7	3	4	0.0131954	MICROTUBULE MOTOR ACTIVITY
7	3	3	0.0102688	ATP DEPENDENT MICROTUBULE
7	3	3	0.0102688	DEPENDENT MICROTUBULE MOTOR
7	2	12	0.0135494	HELICASE ACTIVITY
7	2	10	0.0284279	ATPASE ACTIVITY
7	2	7	0.0086082	ATP DEPENDENT
7	2	7	0.00177697	DNA BINDING
7	2	6	0.013567	MOTOR ACTIVITY
8	2	4	0.011686	MEDIATED DEGRADATION
8	2	4	0.00884873	ANTIGEN PROCESSING
8	2	4	0.00630548	CATABOLIC PROCESS
8	2	3	0.0108268	NF KB
8	2	3	0.00996959	INTERLEUKIN 1
8	2	3	0.00988238	CELL DIFFERENTIATION
8	2	3	0.00844807	CELL CYCLE
8	2	3	0.00804313	REGULATION CELLULAR
8	1	23	0.00928161	REGULATION
8	1	17	0.00978674	SIGNALING
9	3	9	0.00243046	DENSITY LIPOPROTEIN PARTICLE
9	3	8	0.00251673	LOW DENSITY LIPOPROTEIN
9	3	5	0.00263506	LIPOPROTEIN PARTICLE RECEPTOR
9	3	5	0.00219155	LIPOPROTEIN PARTICLE CLEARANCE
9	3	4	0.0146144	LIPID METABOLIC PROCESS
9	3	3	0.0140445	REGULATION LIPID TRANSPORT
9	3	3	0.0136313	REGULATION LIPID METABOLIC
9	3	3	0.0131518	POSITIVE REGULATION LIPID
9	3	3	0.0098269	NEGATIVE REGULATION LIPID
9	3	3	0.00980327	LIPID CATABOLIC PROCESS
10	3	8	0.00435622	LIGAND BINDING ACTIVATION
10	3	5	0.000886593	PHOSPHATIDYLINOSITOL 3 KINASE
10	3	4	0.0106054	DOWNSTREAM SIGNALING ACTIVATED
10	3	4	0.00480412	FIBROBLAST GROWTH FACTOR
10	3	4	0.00457566	FACTOR RECEPTOR BINDING
10	3	4	0.00457566	GROWTH FACTOR RECEPTOR
10	3	4	0.00261199	EVENTS ERBB2 SIGNALING
10	3	3	0.00567808	PI3K AKT SIGNALING
10	3	3	0.00265143	ACTIVATED NTRK2 SIGNALS
10	2	10	0.00493835	SIGNALING PATHWAY
11	3	101	0.00285482	TRANSMEMBRANE TRANSPORTER ACTIVITY
11	3	15	0.00156833	CARDIAC MUSCLE CELL
11	3	14	0.00260066	ACID TRANSMEMBRANE TRANSPORTER
11	3	12	0.00607282	ION TRANSMEMBRANE TRANSPORTER
11	3	11	0.00343518	ION CHANNEL ACTIVITY
11	3	8	0.00450159	POTASSIUM CHANNEL ACTIVITY
11	3	8	0.00447282	GATED ION CHANNEL
11	3	7	0.00262944	SODIUM SYMPORTER ACTIVITY
11	3	7	0.00247122	AMINO ACID TRANSMEMBRANE
11	3	6	0.00574334	CATION CHANNEL ACTIVITY
12	3	8	0.0015244	CHEMOKINE RECEPTOR BINDING
12	3	6	0.00430951	RECEPTOR SIGNALING PATHWAY
12	3	5	0.000907456	ANTIGEN PROCESSING PRESENTATION
12	3	5	0.000508751	MHC CLASS II
12	3	4	0.0140204	POSITIVE REGULATION CELL
12	3	4	0.00767733	REGULATION DEFENSE RESPONSE
12	3	4	0.000545303	REGULATION ANTIGEN PROCESSING
12	3	3	0.0122949	REGULATION CYTOKINE PRODUCTION
12	3	3	0.0115417	REGULATION CELL ACTIVATION
12	3	3	0.00779699	NEGATIVE REGULATION CELL
13	3	4	0.00195176	DEPENDENT PROTEIN KINASE
13	3	3	0.0088955	G PROTEIN BETA
13	3	3	0.00194383	CAMP DEPENDENT PROTEIN
13	2	8	0.0124634	G PROTEIN
13	2	7	0.00179397	PROTEIN KINASE
13	2	6	0.0134124	INSULIN SECRETION
13	2	5	0.00551378	ADENYLATE CYCLASE
13	2	4	0.00195176	DEPENDENT PROTEIN
13	2	3	0.0190333	BETAGAMMA SIGNALLING
13	2	3	0.0088955	PROTEIN BETA
14	3	11	0.0116039	G PROTEIN COUPLED
14	3	6	0.00989955	RECEPTOR SIGNALING PATHWAY
14	3	6	0.00208511	ARTERIAL BLOOD PRESSURE
14	3	6	0.00208511	REGULATION SYSTEMIC ARTERIAL
14	3	6	0.00208511	SYSTEMIC ARTERIAL BLOOD
14	3	4	0.0187523	PROTEIN COUPLED RECEPTOR
14	3	4	0.0152151	LIGAND BINDING RECEPTORS
14	3	4	0.0102671	NEUROTRANSMITTER RECEPTOR ACTIVITY
14	2	40	0.00720648	RECEPTOR ACTIVITY
14	2	12	0.0109286	G PROTEIN
15	3	4	0.0051246	REGULATION CELL CYCLE
15	3	4	0.00105888	TP53 REGULATES TRANSCRIPTION
15	3	3	0.017432	GOLGI ER RETROGRADE
15	3	3	0.0127436	VESICLE MEDIATED TRANSPORT
15	2	13	0.00511782	CELL CYCLE
15	2	7	0.00990215	PLASMA MEMBRANE
15	2	5	0.00439971	GAP JUNCTION
15	2	5	0.0041646	REGULATION CELL
15	2	4	0.0180201	GOLGI ER
15	2	4	0.00525128	MITOTIC SPINDLE
16	3	7	0.0328205	APOPTOTIC SIGNALING PATHWAY
16	3	5	0.00625428	TP53 REGULATES TRANSCRIPTION
16	3	4	0.013209	ENDOPLASMIC RETICULUM STRESS
16	3	4	0.013209	RESPONSE ENDOPLASMIC RETICULUM
16	3	3	0.0303383	INTRINSIC APOPTOTIC SIGNALING
16	3	3	0.0222405	UNFOLDED PROTEIN RESPONSE
16	3	3	0.00678323	CASPASE ACTIVATION VIA
16	3	3	0.00297762	PROGRAMMED CELL DEATH
16	3	3	0.00217759	RESPONSE OSMOTIC STRESS
16	2	10	0.025578	SIGNALING PATHWAY
17	3	6	0.0155987	UBIQUITIN LIKE PROTEIN
17	3	5	0.00204049	DEPENDENT PROTEIN BINDING
17	3	5	0.00204049	MODIFICATION DEPENDENT PROTEIN
17	3	3	0.0236925	SPECIFIC PROTEASE ACTIVITY
17	3	3	0.0023329	POLYUBIQUITIN MODIFICATION DEPENDENT
17	2	7	0.00258514	PROTEIN BINDING
17	2	6	0.0155987	LIKE PROTEIN
17	2	6	0.0155987	UBIQUITIN LIKE
17	2	5	0.00204049	DEPENDENT PROTEIN
17	2	5	0.00204049	MODIFICATION DEPENDENT
18	3	6	0.0157262	REGULATION SYNAPTIC VESICLE
18	3	5	0.00490614	NEUROTRANSMITTER RELEASE CYCLE
18	3	3	0.0199406	REGULATION NEUROTRANSMITTER TRANSPORT
18	3	3	0.0194754	REGULATION INTRACELLULAR TRANSPORT
18	3	3	0.0166007	SYNAPTIC VESICLE TRANSPORT
18	3	3	0.0146141	REGULATION HORMONE SECRETION
18	3	3	0.00504523	ORGANIC ACID TRANSPORT
18	3	3	0.00504523	REGULATION ORGANIC ACID
18	3	3	0.00317412	POSITIVE REGULATION SYNAPTIC
18	3	3	0.00176259	DEPENDENT PROTEIN BINDING
19	3	3	0.00191889	HOST VIRAL PROCESS
19	2	4	0.00278989	VIRAL PROCESS
19	2	4	0.00199065	HOST VIRAL
19	2	3	0.011022	POSITIVE REGULATION
19	2	3	0.0075411	REGULATION VIRAL
19	2	3	0.00713918	LYSOSOME TRANSPORT
19	1	10	0.00520065	VIRAL
19	1	9	0.0108831	TRANSPORT
19	1	9	0.0100405	REGULATION
19	1	7	0.00418464	HOST
20	3	11	0.00199687	GROWTH FACTOR BETA
20	3	11	0.00199687	TRANSFORMING GROWTH FACTOR
20	3	7	0.00142635	FACTOR BETA RECEPTOR
20	3	6	0.00166418	CELL FATE COMMITMENT
20	3	5	0.00619581	MUSCLE CELL DIFFERENTIATION
20	3	5	0.00298614	EPITHELIAL CELL DIFFERENTIATION
20	3	4	0.00367921	CELL DIFFERENTIATION INVOLVED
20	3	4	0.00271055	REGULATION CELLULAR RESPONSE
20	3	4	0.00228829	SMOOTH MUSCLE CELL
20	3	4	0.00164049	APOPTOTIC PROCESS INVOLVED
21	3	6	0.00150058	RHO GTPASES ACTIVATE
21	3	3	0.0301713	NERVOUS SYSTEM DEVELOPMENT
21	3	3	0.0301713	REGULATION NERVOUS SYSTEM
21	3	3	0.0247195	REGULATION CELLULAR COMPONENT
21	3	3	0.0167348	REGULATION CELL PROJECTION
21	2	12	0.0217261	REGULATION CELL
21	2	7	0.0205003	POSITIVE REGULATION
21	2	6	0.0181534	NEGATIVE REGULATION
21	2	6	0.00150058	GTPASES ACTIVATE
21	2	6	0.00150058	RHO GTPASES
22	3	5	0.00456181	GROWTH FACTOR BINDING
22	3	4	0.0109912	ENDOCHONDRAL BONE MORPHOGENESIS
22	3	3	0.0103621	INVOLVED ENDOCHONDRAL BONE
22	3	3	0.00161934	INSULIN LIKE GROWTH
22	3	3	0.00161934	LIKE GROWTH FACTOR
22	2	7	0.0326458	EXTRACELLULAR MATRIX
22	2	6	0.0038395	GROWTH FACTOR
22	2	5	0.00456181	FACTOR BINDING
22	2	4	0.0109912	BONE MORPHOGENESIS
22	2	4	0.0109912	ENDOCHONDRAL BONE
23	3	6	0.0143422	CELL CELL ADHESION
23	3	4	0.0258808	ADHESION VIA PLASMA
23	3	4	0.0258808	CELL ADHESION VIA
23	3	4	0.0258808	VIA PLASMA MEMBRANE
23	3	3	0.0943494	CELL JUNCTION ORGANIZATION
23	3	3	0.0251178	CELL ADHESION MOLECULES
23	3	3	0.0251178	MEMBRANE CELL ADHESION
23	3	3	0.0251178	PLASMA MEMBRANE CELL
23	2	11	0.017774	CELL ADHESION
23	2	9	0.0423328	CELL CELL
24	3	3	0.00105055	REGULATION RESPONSE WOUNDING
24	3	3	0.000472216	FIBRIN CLOT FORMATION
24	3	3	0.000472216	PATHWAY FIBRIN CLOT
24	2	5	0.000555264	FIBRIN CLOT
24	2	3	0.00105055	REGULATION RESPONSE
24	2	3	0.00105055	RESPONSE WOUNDING
24	2	3	0.000659767	POSITIVE REGULATION
24	2	3	0.000472216	CLOT FORMATION
24	2	3	0.000472216	PATHWAY FIBRIN
24	1	10	0.0126869	REGULATION
25	3	6	0.0360712	TOLL LIKE RECEPTOR
25	3	4	0.00404082	TGF BETA RECEPTOR
25	3	3	0.0122221	LIKE RECEPTOR SIGNALING
25	3	3	0.0122221	RECEPTOR SIGNALING PATHWAY
25	3	3	0.00385906	BETA RECEPTOR SIGNALING
25	3	3	0.00299992	ACTIVATION TRANSMISSION SIGNAL
25	3	3	0.00299992	TRANSMISSION SIGNAL NUCLEUS
25	2	7	0.0325063	LIKE RECEPTOR
25	2	7	0.00732799	RECEPTOR SIGNALING
25	2	6	0.0360712	TOLL LIKE
26	3	9	0.0127338	TRANSCRIPTION FACTOR BINDING
26	3	9	0.00759582	RNA POLYMERASE II
26	3	7	0.0104366	SPECIFIC DNA BINDING
26	3	6	0.00963906	RECEPTOR SIGNALING PATHWAY
26	3	6	0.00815985	SEQUENCE SPECIFIC DNA
26	3	5	0.0165891	DNA BINDING TRANSCRIPTION
26	3	4	0.0185689	HORMONE RECEPTOR BINDING
26	3	4	0.00161415	REGION DNA BINDING
26	3	4	0.00161415	REGULATORY REGION DNA
26	3	4	0.00153004	FOXO MEDIATED TRANSCRIPTION
27	3	3	0.00925748	DNA DOUBLE STRAND
27	3	3	0.00925748	DOUBLE STRAND BREAK
27	2	4	0.0167299	RRNA EXPRESSION
27	2	3	0.015902	EPIGENETIC REGULATION
27	2	3	0.0153366	TRANSCRIPTIONAL REGULATION
27	2	3	0.0131193	GENE EXPRESSION
27	2	3	0.00925748	DNA DOUBLE
27	2	3	0.00925748	DOUBLE STRAND
27	2	3	0.00925748	STRAND BREAK
27	1	11	0.0104204	DNA
28	3	3	0.0745621	CARBOHYDRATE METABOLIC PROCESS
28	2	5	0.0929512	METABOLIC PROCESS
28	2	3	0.112589	BIOSYNTHETIC PROCESS
28	2	3	0.0865427	CELLULAR CARBOHYDRATE
28	2	3	0.0745621	CARBOHYDRATE METABOLIC
28	2	3	0.0740056	REGULATION CARBOHYDRATE
28	2	3	0.0454271	REGULATION CELLULAR
28	1	10	0.086796	PROCESS
28	1	7	0.0563185	REGULATION
28	1	6	0.0802742	CARBOHYDRATE
29	3	8	0.0157714	EXCHANGE FACTOR ACTIVITY
29	3	8	0.0157714	NUCLEOTIDE EXCHANGE FACTOR
29	3	7	0.0179174	GUANYL NUCLEOTIDE EXCHANGE
29	3	6	0.00334067	PROTEIN SERINE THREONINE
29	3	5	0.00472394	KINASE ACTIVATOR ACTIVITY
29	3	5	0.00373859	SERINE THREONINE KINASE
29	3	4	0.00548525	CYSTEINE TYPE ENDOPEPTIDASE
29	3	4	0.0039064	ACTIVITY INVOLVED APOPTOTIC
29	3	4	0.0039064	INVOLVED APOPTOTIC PROCESS
29	3	3	0.00933552	ENDOPEPTIDASE INHIBITOR ACTIVITY
30	2	4	0.0901643	LIGHT STIMULUS
30	2	4	0.0833022	CELLULAR RESPONSE
30	1	7	0.059165	RESPONSE
30	1	6	0.0805065	LIGHT
30	1	6	0.0110206	ACTIVITY
30	1	5	0.072548	STIMULUS
30	1	4	0.0833022	CELLULAR
30	1	4	0.00710617	CYCLASE
30	1	3	0.0862301	DETECTION
30	1	3	0.0652622	PHOTOTRANSDUCTION
31	3	5	0.0590436	RESPONSE OXIDATIVE STRESS
31	3	5	0.0218729	REGULATION CELLULAR RESPONSE
31	3	3	0.0732086	RESPONSE HYDROGEN PEROXIDE
31	3	3	0.0522653	REGULATION RESPONSE OXIDATIVE
31	3	3	0.0347564	CELLULAR RESPONSE DRUG
31	2	13	0.0368269	CELLULAR RESPONSE
31	2	6	0.0252748	NEGATIVE REGULATION
31	2	5	0.0590436	OXIDATIVE STRESS
31	2	5	0.0590436	RESPONSE OXIDATIVE
31	2	5	0.0218729	REGULATION CELLULAR
32	3	4	0.0955071	N ACETYLTRANSFERASE ACTIVITY
32	2	7	0.091859	ACETYLTRANSFERASE ACTIVITY
32	2	4	0.0955071	N ACETYLTRANSFERASE
32	2	3	3.70846e-05	SURFACTANT METABOLISM
32	1	11	0.090868	ACTIVITY
32	1	7	0.091859	ACETYLTRANSFERASE
32	1	5	0.115477	N
32	1	3	3.70846e-05	METABOLISM
32	1	3	3.70846e-05	SURFACTANT
33	3	6	0.0224327	HISTONE METHYLTRANSFERASE ACTIVITY
33	3	5	0.0537576	N METHYLTRANSFERASE ACTIVITY
33	3	4	0.0133216	METHYLTRANSFERASE ACTIVITY H3
33	2	26	0.0281701	METHYLTRANSFERASE ACTIVITY
33	2	6	0.0224327	HISTONE METHYLTRANSFERASE
33	2	5	0.0537576	N METHYLTRANSFERASE
33	2	4	0.0133216	ACTIVITY H3
33	2	4	0.00111843	RNA POLYMERASE
33	1	29	0.029605	ACTIVITY
33	1	26	0.0281701	METHYLTRANSFERASE
34	3	5	0.0758238	PROTEIN KINASE ACTIVITY
34	3	3	0.140725	PROTEIN TYROSINE KINASE
34	3	3	0.140725	TYROSINE KINASE ACTIVITY
34	3	3	0.0158175	DEPENDENT PROTEIN KINASE
34	2	12	0.0794404	KINASE ACTIVITY
34	2	6	0.0649772	PROTEIN KINASE
34	2	4	0.0130653	KINASE KINASE
34	2	3	0.140725	PROTEIN TYROSINE
34	2	3	0.140725	TYROSINE KINASE
34	2	3	0.0158175	DEPENDENT PROTEIN
35	2	4	0.1758	DOMAIN BINDING
35	1	6	0.164574	BINDING
35	1	6	0.164574	DOMAIN

## Sheet: All Candidate Labels
community	k (number of words in term)	count	average hubness of pathways	term
1	3	33	0.00352345	OXIDOREDUCTASE ACTIVITY ACTING
1	3	11	0.00229286	ACTIVITY ACTING CH
1	3	7	0.0061865	NAD P H
1	3	7	0.00470757	ACTING PAIRED DONORS
1	3	7	0.00470757	ACTIVITY ACTING PAIRED
1	3	7	0.00470757	REDUCTION MOLECULAR OXYGEN
1	3	6	0.00543147	DONORS INCORPORATION REDUCTION
1	3	6	0.00543147	INCORPORATION REDUCTION MOLECULAR
1	3	6	0.00543147	PAIRED DONORS INCORPORATION
1	3	5	0.00728598	ACTING NAD P
1	3	5	0.00728598	ACTIVITY ACTING NAD
1	3	5	0.00318499	DONOR INCORPORATION ONE
1	3	5	0.00318499	INCORPORATION ONE ATOM
1	3	5	0.00318499	ONE ATOM OXYGEN
1	3	5	0.00318499	ONE DONOR INCORPORATION
1	3	5	0.00186291	GROUP DONORS NAD
1	3	5	0.00172814	NAD NADP ACCEPTOR
1	3	5	0.000654602	HISTONE DEMETHYLASE ACTIVITY
1	3	5	0.00047689	COMPOUND BIOSYNTHETIC PROCESS
1	3	4	0.0238047	RESPIRATORY ELECTRON TRANSPORT
1	3	4	0.00250679	ACIDS BILE SALTS
1	3	4	0.00250679	BILE ACIDS BILE
1	3	4	0.00250679	SYNTHESIS BILE ACIDS
1	3	4	0.00248261	MOLECULAR OXYGEN REDUCED
1	3	4	0.00214217	ACTING CH CH
1	3	4	0.00214217	CH CH GROUP
1	3	4	0.00214217	CH GROUP DONORS
1	3	4	0.00206089	DONORS NAD NADP
1	3	4	0.00117874	DISULFIDE OXIDOREDUCTASE ACTIVITY
1	3	4	0.00112414	ACTING SULFUR GROUP
1	3	4	0.00112414	ACTIVITY ACTING SULFUR
1	3	4	0.00112414	SULFUR GROUP DONORS
1	3	4	0.000564597	TRANSFERASE ACTIVITY TRANSFERRING
1	3	4	0.000546577	CONTAINING COMPOUND BIOSYNTHETIC
1	3	4	0.000491155	DEMETHYLASE ACTIVITY H3
1	3	3	0.00304039	HORMONE METABOLIC PROCESS
1	3	3	0.00238835	ALCOHOL METABOLIC PROCESS
1	3	3	0.00233034	BILE SALTS VIA
1	3	3	0.00221838	ACTING ALDEHYDE OXO
1	3	3	0.00221838	ACTIVITY ACTING ALDEHYDE
1	3	3	0.00221838	ALDEHYDE OXO GROUP
1	3	3	0.00221838	OXO GROUP DONORS
1	3	3	0.00199694	STEROID DEHYDROGENASE ACTIVITY
1	3	3	0.000788573	ACID BETA OXIDATION
1	3	3	0.000788573	FATTY ACID BETA
1	3	3	0.000788573	MITOCHONDRIAL FATTY ACID
1	3	3	0.000648586	DONORS OXYGEN ACCEPTOR
1	3	3	0.000648586	GROUP DONORS OXYGEN
1	3	3	0.000580065	ACTIVITY OXIDIZING METAL
1	3	3	0.000580065	OXIDIZING METAL IONS
1	3	3	0.000580065	OXIDOREDUCTASE ACTIVITY OXIDIZING
1	3	3	0.000454832	INTRAMOLECULAR OXIDOREDUCTASE ACTIVITY
1	3	3	0.000389476	LONG CHAIN FATTY
1	3	3	0.000313205	COA HYDROLASE ACTIVITY
1	2	45	0.00354536	OXIDOREDUCTASE ACTIVITY
1	2	37	0.00323707	ACTIVITY ACTING
1	2	26	0.000867604	BIOSYNTHETIC PROCESS
1	2	24	0.00138591	METABOLIC PROCESS
1	2	18	0.00224085	GROUP DONORS
1	2	18	0.00183103	DEHYDROGENASE ACTIVITY
1	2	18	0.00115445	CATABOLIC PROCESS
1	2	11	0.00229286	ACTING CH
1	2	11	0.00124789	ACID BINDING
1	2	11	0.000524869	LYASE ACTIVITY
1	2	10	0.000518086	BETA OXIDATION
1	2	9	0.0050051	NAD P
1	2	8	0.00433714	MOLECULAR OXYGEN
1	2	8	0.00162373	FATTY ACID
1	2	8	0.000632133	AMINO ACID
1	2	8	0.000504096	TRANSFERASE ACTIVITY
1	2	8	0.000253746	HYDROLASE ACTIVITY
1	2	7	0.0061865	P H
1	2	7	0.00490471	DONORS INCORPORATION
1	2	7	0.00470757	ACTING PAIRED
1	2	7	0.00470757	PAIRED DONORS
1	2	7	0.00470757	REDUCTION MOLECULAR
1	2	7	0.00260538	ACID METABOLISM
1	2	7	0.000849164	DEMETHYLASE ACTIVITY
1	2	7	0.000547401	CONTAINING COMPOUND
1	2	6	0.00543147	INCORPORATION REDUCTION
1	2	6	0.00232064	DIOXYGENASE ACTIVITY
1	2	5	0.00728598	ACTING NAD
1	2	5	0.00318499	ATOM OXYGEN
1	2	5	0.00318499	DONOR INCORPORATION
1	2	5	0.00318499	INCORPORATION ONE
1	2	5	0.00318499	ONE ATOM
1	2	5	0.00318499	ONE DONOR
1	2	5	0.00186291	DONORS NAD
1	2	5	0.00172814	NAD NADP
1	2	5	0.00172814	NADP ACCEPTOR
1	2	5	0.0011307	FATTY ACIDS
1	2	5	0.000773755	OXYGEN ACCEPTOR
1	2	5	0.000664862	REDUCTASE ACTIVITY
1	2	5	0.000654602	HISTONE DEMETHYLASE
1	2	5	0.00047689	COMPOUND BIOSYNTHETIC
1	2	4	0.0238047	ELECTRON TRANSPORT
1	2	4	0.0238047	RESPIRATORY ELECTRON
1	2	4	0.00759163	TCA CYCLE
1	2	4	0.00609887	ION BINDING
1	2	4	0.00551824	MONOOXYGENASE ACTIVITY
1	2	4	0.00318234	ARACHIDONIC ACID
1	2	4	0.00250679	ACIDS BILE
1	2	4	0.00250679	BILE ACIDS
1	2	4	0.00250679	BILE SALTS
1	2	4	0.00250679	SYNTHESIS BILE
1	2	4	0.00248261	OXYGEN REDUCED
1	2	4	0.00214217	CH CH
1	2	4	0.00214217	CH GROUP
1	2	4	0.00117874	DISULFIDE OXIDOREDUCTASE
1	2	4	0.00112414	ACTING SULFUR
1	2	4	0.00112414	SULFUR GROUP
1	2	4	0.000741458	OXIDASE ACTIVITY
1	2	4	0.000726786	ACYL COA
1	2	4	0.000564597	ACTIVITY TRANSFERRING
1	2	4	0.000491155	ACTIVITY H3
1	2	3	0.00930811	CITRIC ACID
1	2	3	0.00806156	CYTOCHROME P450
1	2	3	0.00304039	HORMONE METABOLIC
1	2	3	0.00238835	ALCOHOL METABOLIC
1	2	3	0.0023653	PYRUVATE METABOLISM
1	2	3	0.00233034	SALTS VIA
1	2	3	0.00221838	ACTING ALDEHYDE
1	2	3	0.00221838	ALDEHYDE OXO
1	2	3	0.00221838	OXO GROUP
1	2	3	0.00199694	STEROID DEHYDROGENASE
1	2	3	0.00186321	BILE ACID
1	2	3	0.00147773	ALCOHOL DEHYDROGENASE
1	2	3	0.00134197	RETINOIC ACID
1	2	3	0.00114455	PROTEIN IMPORT
1	2	3	0.000963891	DEHYDROGENASE NAD
1	2	3	0.00082224	SOLUBLE VITAMIN
1	2	3	0.000788573	ACID BETA
1	2	3	0.000788573	MITOCHONDRIAL FATTY
1	2	3	0.000719359	ALDEHYDE DEHYDROGENASE
1	2	3	0.000648586	DONORS OXYGEN
1	2	3	0.000580065	ACTIVITY OXIDIZING
1	2	3	0.000580065	METAL IONS
1	2	3	0.000580065	OXIDIZING METAL
1	2	3	0.000487591	ISOMERASE ACTIVITY
1	2	3	0.000454832	INTRAMOLECULAR OXIDOREDUCTASE
1	2	3	0.000389476	CHAIN FATTY
1	2	3	0.000389476	LONG CHAIN
1	2	3	0.000313205	COA HYDROLASE
1	2	3	0.000126714	ACYL GROUPS
1	1	158	0.00192371	ACTIVITY
1	1	69	0.00112128	PROCESS
1	1	62	0.00213895	BINDING
1	1	60	0.00167646	METABOLISM
1	1	45	0.00354536	OXIDOREDUCTASE
1	1	39	0.00204111	ACID
1	1	37	0.00323707	ACTING
1	1	29	0.00270139	DONORS
1	1	26	0.00156379	METABOLIC
1	1	26	0.000926818	BIOSYNTHESIS
1	1	26	0.000867604	BIOSYNTHETIC
1	1	25	0.00160717	DEHYDROGENASE
1	1	24	0.00268047	OXYGEN
1	1	24	0.000419768	COA
1	1	18	0.00224085	GROUP
1	1	18	0.00115445	CATABOLIC
1	1	17	0.0035365	NAD
1	1	17	0.00269655	SYNTHESIS
1	1	17	0.00213372	ACCEPTOR
1	1	15	0.00225268	CH
1	1	15	0.00133401	FATTY
1	1	15	0.000760615	OXIDATION
1	1	13	0.00771899	TRANSPORT
1	1	13	0.00103907	VITAMIN
1	1	13	0.000564626	BETA
1	1	12	0.00418816	INCORPORATION
1	1	12	0.00238837	BILE
1	1	12	0.00169353	ACIDS
1	1	12	0.000907103	PROTEIN
1	1	11	0.00293013	ONE
1	1	11	0.000524869	LYASE
1	1	10	0.00364588	CYCLE
1	1	10	0.00333519	STEROID
1	1	10	0.0020675	COMPOUND
1	1	10	0.00109526	GLUTATHIONE
1	1	10	0.000540319	AMINO
1	1	10	0.000444219	CARBON
1	1	9	0.0050051	P
1	1	9	0.0010492	SULFUR
1	1	8	0.00433714	MOLECULAR
1	1	8	0.0038251	CELLULAR
1	1	8	0.00203458	NADP
1	1	8	0.00121421	ALDEHYDE
1	1	8	0.000845608	DISULFIDE
1	1	8	0.000504096	TRANSFERASE
1	1	8	0.000437139	ACYL
1	1	8	0.000283376	CATABOLISM
1	1	8	0.000253746	HYDROLASE
1	1	7	0.0061865	H
1	1	7	0.00470757	PAIRED
1	1	7	0.00470757	REDUCTION
1	1	7	0.00360587	ION
1	1	7	0.00293653	IRON
1	1	7	0.00270003	HORMONE
1	1	7	0.00189525	ALCOHOL
1	1	7	0.000882821	REDUCTASE
1	1	7	0.000849164	DEMETHYLASE
1	1	7	0.000547401	CONTAINING
1	1	6	0.00441686	CHAIN
1	1	6	0.00232064	DIOXYGENASE
1	1	6	0.0010722	PEROXISOMAL
1	1	6	0.000836121	DEGRADATION
1	1	6	0.000624638	GROUPS
1	1	6	0.000548667	REGULATION
1	1	5	0.0219973	ELECTRON
1	1	5	0.00436095	COFACTOR
1	1	5	0.00318499	ATOM
1	1	5	0.00318499	DONOR
1	1	5	0.00175532	PYRUVATE
1	1	5	0.00106329	PROLINE
1	1	5	0.000824305	MITOCHONDRIAL
1	1	5	0.000654602	HISTONE
1	1	5	0.000646847	AMINE
1	1	5	0.000559583	COBALAMIN
1	1	5	0.000484665	3
1	1	5	0.000460008	RESPONSE
1	1	5	0.000333805	C
1	1	5	0.000297503	INTRAMOLECULAR
1	1	4	0.0238047	RESPIRATORY
1	1	4	0.00759163	TCA
1	1	4	0.00621332	CYTOCHROME
1	1	4	0.00551824	MONOOXYGENASE
1	1	4	0.00487228	QUINONE
1	1	4	0.00318234	ARACHIDONIC
1	1	4	0.0025157	METAL
1	1	4	0.00250679	SALTS
1	1	4	0.00248261	REDUCED
1	1	4	0.00217709	RETINOL
1	1	4	0.00184544	HEME
1	1	4	0.0017495	PRIMARY
1	1	4	0.0016923	OXO
1	1	4	0.0016337	ISOPRENOID
1	1	4	0.00109189	SOLUBLE
1	1	4	0.000899883	NADPH
1	1	4	0.000741458	OXIDASE
1	1	4	0.000564597	TRANSFERRING
1	1	4	0.000491155	H3
1	1	4	0.000491155	SPECIFIC
1	1	4	0.000277601	PHOSPHATE
1	1	4	0.000274728	BIOTIN
1	1	3	0.0172436	DISEASE
1	1	3	0.00930811	CITRIC
1	1	3	0.00806156	P450
1	1	3	0.00595837	COMPOUNDS
1	1	3	0.00474521	TETRAPYRROLE
1	1	3	0.00430911	DRUG
1	1	3	0.00258879	2
1	1	3	0.00233034	HYDROXYCHOLESTEROL
1	1	3	0.00233034	VIA
1	1	3	0.00176892	VITAMINS
1	1	3	0.00151472	COFACTORS
1	1	3	0.00144966	SPMS
1	1	3	0.00137816	PEROXISOME
1	1	3	0.00134197	RETINOIC
1	1	3	0.00131038	RELATED
1	1	3	0.00114455	IMPORT
1	1	3	0.00107927	LIPID
1	1	3	0.000929245	PATHWAY
1	1	3	0.000859267	ESTROGEN
1	1	3	0.00084073	WATER
1	1	3	0.000767941	TYROSINE
1	1	3	0.00073706	ALPHA
1	1	3	0.000581292	NADPLUS
1	1	3	0.000580065	IONS
1	1	3	0.000580065	OXIDIZING
1	1	3	0.000555522	DEFECTS
1	1	3	0.000522031	RETINAL
1	1	3	0.000512284	EICOSATETRAENOIC
1	1	3	0.000487591	ISOMERASE
1	1	3	0.000476538	PHENYLALANINE
1	1	3	0.000389476	LONG
1	1	3	0.000371681	DERIVATIVES
1	1	3	0.000343887	FOLATE
1	1	3	0.000342045	5
1	1	3	0.000305838	BONDS
1	1	3	0.000218995	KETONE
2	3	3	0.0234626	CELLULAR RESPONSE HEAT
2	2	4	0.0207283	CELLULAR RESPONSE
2	2	3	0.0234626	RESPONSE HEAT
2	2	3	0.0168744	NUCLEAR PORE
2	2	3	0.0156363	SUMOYLATION DNA
2	2	3	0.00628012	METABOLIC PROCESS
2	2	3	0.00610814	PRE MRNA
2	2	3	0.000362409	6 PHOSPHATE
2	1	11	0.0032985	BINDING
2	1	11	0.00102459	ACTIVITY
2	1	9	0.0214359	PROTEINS
2	1	9	0.0206583	SUMOYLATION
2	1	9	0.0139518	NUCLEAR
2	1	8	0.0191411	TRANSPORT
2	1	8	0.0156861	REGULATION
2	1	7	0.0191626	CELLULAR
2	1	7	0.00882665	PROCESSING
2	1	6	0.0214142	RESPONSE
2	1	6	0.00766121	PROCESS
2	1	6	0.007085	PROTEIN
2	1	5	0.0119404	METABOLISM
2	1	5	0.0088983	MRNA
2	1	5	0.00888068	CARBOHYDRATE
2	1	5	0.00398984	PRE
2	1	5	0.000580817	SUMO
2	1	5	0.000429248	FRUCTOSE
2	1	5	0.000345077	PHOSPHATE
2	1	4	0.0234373	HEAT
2	1	4	0.0184003	RNA
2	1	4	0.00983352	CONTAINING
2	1	4	0.000394184	6
2	1	3	0.0247709	MATURE
2	1	3	0.0246772	HOST
2	1	3	0.0246772	INTERACTIONS
2	1	3	0.0182432	NUCLEUS
2	1	3	0.0168744	PORE
2	1	3	0.0156363	DNA
2	1	3	0.0126579	ORGANIZATION
2	1	3	0.00927033	HSF1
2	1	3	0.00909619	INTRONLESS
2	1	3	0.00885305	MRNAS
2	1	3	0.00880353	COMPLEX
2	1	3	0.00751942	GLUCOSE
2	1	3	0.00628012	METABOLIC
2	1	3	0.00214036	SIGNAL
2	1	3	0.00210282	LOCALIZATION
2	1	3	0.00120609	DEPENDENT
3	3	5	0.00977655	ACYL CHAIN REMODELLING
3	3	5	0.000433614	COA LIGASE ACTIVITY
3	3	4	0.00828024	PHOSPHOLIPASE A2 ACTIVITY
3	3	4	0.00331824	SERINE THREONINE PHOSPHATASE
3	3	4	0.00331824	THREONINE PHOSPHATASE ACTIVITY
3	3	4	0.000417081	ACTING CARBON NITROGEN
3	3	4	0.000417081	ACTIVITY ACTING CARBON
3	3	4	0.000417081	CARBON NITROGEN PEPTIDE
3	3	4	0.000417081	HYDROLASE ACTIVITY ACTING
3	3	4	0.000417081	NITROGEN PEPTIDE BONDS
3	3	3	0.00667247	BISPHOSPHATE PHOSPHATASE ACTIVITY
3	3	3	0.00549607	COMPOUND BIOSYNTHETIC PROCESS
3	3	3	0.00417949	5 PHOSPHATASE ACTIVITY
3	3	3	0.00281015	PROTEIN SERINE THREONINE
3	3	3	0.00168548	COMPOUND CATABOLIC PROCESS
3	3	3	0.000927207	LONG CHAIN FATTY
3	3	3	0.000645754	ACID COA LIGASE
3	3	3	0.000645754	CHAIN FATTY ACID
3	3	3	0.000645754	FATTY ACID COA
3	3	3	0.000316031	ACID LIGASE ACTIVITY
3	3	3	7.63877e-05	ADENOSINE DEAMINASE ACTIVITY
3	2	29	0.00430445	PHOSPHATASE ACTIVITY
3	2	15	0.0019456	KINASE ACTIVITY
3	2	13	0.0103663	BIOSYNTHETIC PROCESS
3	2	12	0.00826184	METABOLIC PROCESS
3	2	12	0.000503823	LIGASE ACTIVITY
3	2	7	0.00572827	HYDROLASE ACTIVITY
3	2	7	0.0028492	CATABOLIC PROCESS
3	2	6	0.00357027	ACYLTRANSFERASE ACTIVITY
3	2	6	0.00159162	FATTY ACID
3	2	6	0.000455056	CARBON NITROGEN
3	2	6	0.000426034	DIPHOSPHATASE ACTIVITY
3	2	5	0.00977655	ACYL CHAIN
3	2	5	0.00977655	CHAIN REMODELLING
3	2	5	0.00742137	SYNTHESIS PIPS
3	2	5	0.00413169	CONTAINING COMPOUND
3	2	5	0.000433614	COA LIGASE
3	2	5	0.000223363	DEAMINASE ACTIVITY
3	2	4	0.0106214	INOSITOL PHOSPHATE
3	2	4	0.00828024	A2 ACTIVITY
3	2	4	0.00828024	PHOSPHOLIPASE A2
3	2	4	0.00688188	PHOSPHATIDYLINOSITOL PHOSPHATE
3	2	4	0.00415888	5 BISPHOSPHATE
3	2	4	0.00359721	PHOSPHATIDYLINOSITOL 4
3	2	4	0.00331824	SERINE THREONINE
3	2	4	0.00331824	THREONINE PHOSPHATASE
3	2	4	0.0021526	3 5
3	2	4	0.00184725	GPI ANCHOR
3	2	4	0.00107534	PHOSPHODIESTERASE ACTIVITY
3	2	4	0.000884612	CHAIN FATTY
3	2	4	0.000417081	ACTING CARBON
3	2	4	0.000417081	ACTIVITY ACTING
3	2	4	0.000417081	NITROGEN PEPTIDE
3	2	4	0.000417081	PEPTIDE BONDS
3	2	3	0.00793327	PHOSPHOLIPASE ACTIVITY
3	2	3	0.00667247	BISPHOSPHATE PHOSPHATASE
3	2	3	0.00557256	PROTEIN TYROSINE
3	2	3	0.00549607	COMPOUND BIOSYNTHETIC
3	2	3	0.00417949	5 PHOSPHATASE
3	2	3	0.00281015	PROTEIN SERINE
3	2	3	0.00168548	COMPOUND CATABOLIC
3	2	3	0.000927207	LONG CHAIN
3	2	3	0.000767708	DEPENDENT PROTEIN
3	2	3	0.000645754	ACID COA
3	2	3	0.000316031	ACID LIGASE
3	2	3	7.63877e-05	ADENOSINE DEAMINASE
3	1	112	0.00301112	ACTIVITY
3	1	32	0.00793276	PROCESS
3	1	29	0.00430445	PHOSPHATASE
3	1	18	0.00501557	PHOSPHATE
3	1	16	0.00956825	METABOLISM
3	1	16	0.00578912	PHOSPHATIDYLINOSITOL
3	1	16	0.00527389	SYNTHESIS
3	1	16	0.00190931	KINASE
3	1	15	0.00165679	ACID
3	1	13	0.0103663	BIOSYNTHETIC
3	1	13	0.00766487	METABOLIC
3	1	12	0.000503823	LIGASE
3	1	11	0.00310938	5
3	1	10	0.00525195	INOSITOL
3	1	10	0.00269683	PROTEIN
3	1	9	0.00713068	PHOSPHOLIPASE
3	1	9	0.00582458	CHAIN
3	1	9	0.00159045	NUCLEOBASE
3	1	9	0.000658558	COA
3	1	8	0.00662647	ACYL
3	1	8	0.00558646	BIOSYNTHESIS
3	1	8	0.00267466	PURINE
3	1	8	0.00169467	FATTY
3	1	7	0.00572827	HYDROLASE
3	1	7	0.00347264	COMPOUND
3	1	7	0.0028492	CATABOLIC
3	1	7	0.00173894	3
3	1	7	0.000854732	NUCLEOSIDE
3	1	7	0.000519927	CARBON
3	1	6	0.0063005	MEMBRANE
3	1	6	0.00448408	CONTAINING
3	1	6	0.00357027	ACYLTRANSFERASE
3	1	6	0.0025642	GPI
3	1	6	0.00143485	PYRIMIDINE
3	1	6	0.000561514	BONDS
3	1	6	0.000455056	NITROGEN
3	1	6	0.000426034	DIPHOSPHATASE
3	1	5	0.00977655	REMODELLING
3	1	5	0.00742137	PIPS
3	1	5	0.00541267	BISPHOSPHATE
3	1	5	0.00351119	4
3	1	5	0.00338139	1
3	1	5	0.000900845	CYCLIC
3	1	5	0.000223363	DEAMINASE
3	1	4	0.00828024	A2
3	1	4	0.00671058	LIPID
3	1	4	0.00467728	SIGNALING
3	1	4	0.00331824	SERINE
3	1	4	0.00331824	THREONINE
3	1	4	0.00271528	DEPENDENT
3	1	4	0.00210089	LONG
3	1	4	0.00184725	ANCHOR
3	1	4	0.00148676	NUCLEOTIDE
3	1	4	0.0014179	HYDROLYSIS
3	1	4	0.00132212	CATABOLISM
3	1	4	0.00107534	PHOSPHODIESTERASE
3	1	4	0.000750265	N
3	1	4	0.000417081	ACTING
3	1	4	0.000417081	PEPTIDE
3	1	4	0.000283144	BINDING
3	1	3	0.0336564	PHOSPHOLIPID
3	1	3	0.0232664	GLYCEROLIPID
3	1	3	0.0170639	GLYCEROPHOSPHOLIPID
3	1	3	0.0116895	PI
3	1	3	0.00557256	TYROSINE
3	1	3	0.00445421	CYTOSOL
3	1	3	0.00377344	2
3	1	3	0.00370684	CALCIUM
3	1	3	0.00313514	RIBOSE
3	1	3	0.00290379	MONOPHOSPHATE
3	1	3	0.00215406	TRISPHOSPHATE
3	1	3	0.00142875	PROTEINS
3	1	3	0.00115614	SALVAGE
3	1	3	0.000405419	PANTOTHENATE
3	1	3	7.63877e-05	ADENOSINE
4	3	7	0.00960836	RNA POLYMERASE II
4	3	7	0.00324334	RNA POLYMERASE III
4	3	6	0.00239453	SINGLE STRANDED DNA
4	3	4	0.0227118	NUCLEOTIDE EXCISION REPAIR
4	3	4	0.00433121	PRODUCING 5 PHOSPHOMONOESTERS
4	3	4	0.00365618	POLYMERASE III TRANSCRIPTION
4	3	3	0.00633464	BASE EXCISION REPAIR
4	3	3	0.00455021	ACTIVE EITHER RIBO
4	3	3	0.00455021	ACTIVITY ACTIVE EITHER
4	3	3	0.00455021	DEOXYRIBONUCLEIC ACIDS PRODUCING
4	3	3	0.00455021	EITHER RIBO DEOXYRIBONUCLEIC
4	3	3	0.00455021	RIBO DEOXYRIBONUCLEIC ACIDS
4	3	3	0.0043895	DNA POLYMERASE ACTIVITY
4	3	3	0.00178204	GENERAL TRANSCRIPTION INITIATION
4	3	3	0.00178204	INITIATION FACTOR ACTIVITY
4	3	3	0.00178204	TRANSCRIPTION INITIATION FACTOR
4	3	3	0.00153066	PRODUCING 3 PHOSPHOMONOESTERS
4	3	3	0.00130045	TELOMERIC DNA BINDING
4	3	3	0.000886007	BINDS DESTABILIZES MRNA
4	2	19	0.00650855	RNA POLYMERASE
4	2	7	0.015693	EXCISION REPAIR
4	2	7	0.00960836	POLYMERASE II
4	2	7	0.00324334	POLYMERASE III
4	2	7	0.00273669	DNA BINDING
4	2	6	0.00362258	ENDONUCLEASE ACTIVITY
4	2	6	0.00327762	TRANSCRIPTION INITIATION
4	2	6	0.00239453	SINGLE STRANDED
4	2	6	0.00239453	STRANDED DNA
4	2	5	0.00505826	POLYMERASE ACTIVITY
4	2	5	0.00259196	ENDODEOXYRIBONUCLEASE ACTIVITY
4	2	5	0.0021179	EXODEOXYRIBONUCLEASE ACTIVITY
4	2	4	0.0227118	NUCLEOTIDE EXCISION
4	2	4	0.0151766	GG NER
4	2	4	0.00666396	DNA REPLICATION
4	2	4	0.00589272	EXONUCLEASE ACTIVITY
4	2	4	0.00433121	5 PHOSPHOMONOESTERS
4	2	4	0.00433121	PRODUCING 5
4	2	4	0.00365618	III TRANSCRIPTION
4	2	4	0.00357941	RIBONUCLEASE ACTIVITY
4	2	4	0.00348702	DNA POLYMERASE
4	2	4	0.0026994	3 5
4	2	4	0.00206654	ACTIVITY PRODUCING
4	2	3	0.0221061	TC NER
4	2	3	0.0120061	REGULATION TP53
4	2	3	0.0103684	ACTIVITY ACTING
4	2	3	0.00933934	STRAND SYNTHESIS
4	2	3	0.00931081	LAGGING STRAND
4	2	3	0.00874784	TRANSLESION SYNTHESIS
4	2	3	0.00773134	AP SITES
4	2	3	0.00633464	BASE EXCISION
4	2	3	0.00455021	ACIDS PRODUCING
4	2	3	0.00455021	ACTIVE EITHER
4	2	3	0.00455021	ACTIVITY ACTIVE
4	2	3	0.00455021	DEOXYRIBONUCLEIC ACIDS
4	2	3	0.00455021	EITHER RIBO
4	2	3	0.00455021	RIBO DEOXYRIBONUCLEIC
4	2	3	0.00345716	ENDORIBONUCLEASE ACTIVITY
4	2	3	0.00178204	FACTOR ACTIVITY
4	2	3	0.00178204	GENERAL TRANSCRIPTION
4	2	3	0.00178204	INITIATION FACTOR
4	2	3	0.00153066	3 PHOSPHOMONOESTERS
4	2	3	0.00153066	PRODUCING 3
4	2	3	0.00130045	TELOMERIC DNA
4	2	3	0.00113202	5 3
4	2	3	0.00100485	SULFUR CLUSTER
4	2	3	0.000989401	MRNA DECAY
4	2	3	0.000886007	BINDS DESTABILIZES
4	2	3	0.000886007	DESTABILIZES MRNA
4	2	3	0.000424389	ADENYLYLTRANSFERASE ACTIVITY
4	1	66	0.003758	ACTIVITY
4	1	40	0.00504619	DNA
4	1	26	0.00551705	RNA
4	1	23	0.00598306	POLYMERASE
4	1	18	0.00844013	TRANSCRIPTION
4	1	16	0.00188834	BINDING
4	1	13	0.00246485	5
4	1	12	0.006851	STRAND
4	1	11	0.0137822	REPAIR
4	1	11	0.00864955	SYNTHESIS
4	1	11	0.00267153	MRNA
4	1	11	0.00204615	3
4	1	8	0.00443736	INITIATION
4	1	8	0.00283206	SINGLE
4	1	7	0.0181464	NER
4	1	7	0.015693	EXCISION
4	1	7	0.0111877	ELONGATION
4	1	7	0.0100114	HIV
4	1	7	0.00960836	II
4	1	7	0.00324334	III
4	1	7	0.00313097	PHOSPHOMONOESTERS
4	1	7	0.00313097	PRODUCING
4	1	7	0.00213858	STRANDED
4	1	6	0.0171388	NUCLEOTIDE
4	1	6	0.0120638	COMPLEX
4	1	6	0.00892607	REGULATION
4	1	6	0.00730377	REPLICATION
4	1	6	0.00525313	RESOLUTION
4	1	6	0.00362258	ENDONUCLEASE
4	1	5	0.0111182	FORMATION
4	1	5	0.0101761	PRE
4	1	5	0.00409225	DEPENDENT
4	1	5	0.00310687	RIBONUCLEASE
4	1	5	0.00259196	ENDODEOXYRIBONUCLEASE
4	1	5	0.0021179	EXODEOXYRIBONUCLEASE
4	1	4	0.0168829	INCISION
4	1	4	0.0151766	GG
4	1	4	0.012815	TP53
4	1	4	0.00956864	TRANSLESION
4	1	4	0.00860066	SITES
4	1	4	0.00700447	HOMOLOGOUS
4	1	4	0.00589272	EXONUCLEASE
4	1	4	0.00485727	BASE
4	1	4	0.0034513	1
4	1	4	0.00181786	RESPONSE
4	1	4	0.00155454	FACTOR
4	1	4	0.00151154	N
4	1	4	0.00122459	CLUSTER
4	1	3	0.0221061	TC
4	1	3	0.0103684	ACTING
4	1	3	0.00931081	LAGGING
4	1	3	0.00808781	GENES
4	1	3	0.00793752	PATCH
4	1	3	0.00791807	HDR
4	1	3	0.00773134	AP
4	1	3	0.00762437	TERMINATION
4	1	3	0.0068637	RECOMBINATION
4	1	3	0.00678675	PROMOTER
4	1	3	0.00649934	C
4	1	3	0.00601007	PATHWAY
4	1	3	0.00567946	SPLICING
4	1	3	0.00455021	ACIDS
4	1	3	0.00455021	ACTIVE
4	1	3	0.00455021	DEOXYRIBONUCLEIC
4	1	3	0.00455021	EITHER
4	1	3	0.00455021	RIBO
4	1	3	0.00345716	ENDORIBONUCLEASE
4	1	3	0.00256327	TYPE
4	1	3	0.00178204	GENERAL
4	1	3	0.00164195	EXORIBONUCLEASE
4	1	3	0.001546	SPECIFIC
4	1	3	0.00130045	TELOMERIC
4	1	3	0.00100485	IRON
4	1	3	0.00100485	SULFUR
4	1	3	0.000989401	DECAY
4	1	3	0.000931459	GLYCOSYLASE
4	1	3	0.000886007	BINDS
4	1	3	0.000886007	DESTABILIZES
4	1	3	0.000753439	SITE
4	1	3	0.000424389	ADENYLYLTRANSFERASE
4	1	3	0.000215753	MEDIATED
5	2	9	0.00564194	RNA BINDING
5	2	5	0.000525629	POSITIVE REGULATION
5	2	4	0.0047635	FACTOR ACTIVITY
5	2	4	0.00443458	RRNA BINDING
5	2	4	0.00212381	MRNA BINDING
5	2	4	0.000590044	SNRNA BINDING
5	2	3	0.018835	TRANSLATION INITIATION
5	2	3	0.0144496	STRUCTURAL CONSTITUENT
5	2	3	0.00792357	REGULATOR ACTIVITY
5	2	3	0.00722459	CAP BINDING
5	2	3	0.00302076	INITIATION FACTOR
5	2	3	0.00243621	TRNA AMINOACYLATION
5	2	3	0.00101834	SNORNA BINDING
5	2	3	0.000796986	PRE MRNA
5	1	56	0.0033335	BINDING
5	1	20	0.00457737	ACTIVITY
5	1	16	0.00554588	RNA
5	1	13	0.0117174	TRANSLATION
5	1	11	0.00347065	MRNA
5	1	11	0.001412	REGULATION
5	1	9	0.0109132	PROTEIN
5	1	7	0.0136375	RRNA
5	1	7	0.0133497	COMPLEX
5	1	7	0.00538306	SUBUNIT
5	1	7	0.00250835	TRNA
5	1	6	0.00442594	RIBOSOMAL
5	1	6	0.00359718	FACTOR
5	1	5	0.0225157	RIBOSOME
5	1	5	0.011456	INITIATION
5	1	5	0.00844683	BIOGENESIS
5	1	5	0.00246239	CONTAINING
5	1	5	0.000525629	POSITIVE
5	1	4	0.017783	STRUCTURAL
5	1	4	0.0127511	PROCESS
5	1	4	0.00548839	CAP
5	1	4	0.00345381	SMALL
5	1	4	0.000837127	POLY
5	1	4	0.00064736	PRE
5	1	4	0.000590044	SNRNA
5	1	4	0.00019636	RESPONSE
5	1	3	0.0234877	PROCESSING
5	1	3	0.0144496	CONSTITUENT
5	1	3	0.00843528	MITOCHONDRIAL
5	1	3	0.00792357	REGULATOR
5	1	3	0.00435405	LARGE
5	1	3	0.00271858	UTR
5	1	3	0.00257153	LIGASE
5	1	3	0.00243621	AMINOACYLATION
5	1	3	0.00241121	CELLULAR
5	1	3	0.00186211	UBIQUITIN
5	1	3	0.00101834	SNORNA
6	3	4	0.0219455	TRANSFERASE ACTIVITY TRANSFERRING
6	3	3	0.00382633	BETA 1 3
6	2	8	0.0152138	BIOSYNTHETIC PROCESS
6	2	8	0.00503056	METABOLIC PROCESS
6	2	7	0.00667421	N GLYCAN
6	2	5	0.0179718	TRANSFERASE ACTIVITY
6	2	5	0.00865405	HEPARAN SULFATE
6	2	5	0.00676161	GALACTOSYLTRANSFERASE ACTIVITY
6	2	5	0.00434736	SULFOTRANSFERASE ACTIVITY
6	2	5	0.00400264	CATABOLIC PROCESS
6	2	4	0.0219455	ACTIVITY TRANSFERRING
6	2	4	0.00967241	CHONDROITIN SULFATE
6	2	4	0.00840545	KERATAN SULFATE
6	2	4	0.00805166	DISEASES ASSOCIATED
6	2	4	0.00356205	BETA 1
6	2	4	0.00334071	1 3
6	2	3	0.0123925	HS GAG
6	2	3	0.010397	MEMBRANE LIPID
6	2	3	0.00995694	ACETYLGLUCOSAMINYLTRANSFERASE ACTIVITY
6	2	3	0.00937534	GLYCAN BIOSYNTHESIS
6	2	3	0.00895455	GLYCOSAMINOGLYCAN BIOSYNTHESIS
6	2	3	0.00825625	SULFATE BIOSYNTHESIS
6	2	3	0.00599059	GLYCOSPHINGOLIPID BIOSYNTHESIS
6	2	3	0.0042143	HYDROLASE ACTIVITY
6	2	3	0.00346341	SIALYLTRANSFERASE ACTIVITY
6	2	3	0.00223651	BETA N
6	2	3	0.00108216	MANNOSIDASE ACTIVITY
6	2	3	0.000967842	AMINO SUGAR
6	2	3	0.000506066	GLUCOSIDASE ACTIVITY
6	2	3	0.000278687	ZONA PELLUCIDA
6	1	61	0.00529098	ACTIVITY
6	1	23	0.00401156	N
6	1	21	0.00866515	PROCESS
6	1	19	0.00708724	BIOSYNTHESIS
6	1	15	0.00930323	SULFATE
6	1	12	0.0113196	METABOLISM
6	1	10	0.00666167	GLYCAN
6	1	10	0.00433135	CAUSES
6	1	10	0.00433135	DEFECTIVE
6	1	9	0.00245619	BETA
6	1	9	0.00102532	BINDING
6	1	8	0.0152138	BIOSYNTHETIC
6	1	8	0.0112319	GLYCOSYLATION
6	1	8	0.00503056	METABOLIC
6	1	8	0.00120263	ALPHA
6	1	7	0.00728033	LIPID
6	1	7	0.00280391	1
6	1	6	0.0143047	GLYCOSAMINOGLYCAN
6	1	6	0.00962525	UDP
6	1	6	0.0040649	SULFOTRANSFERASE
6	1	6	0.00404939	OLIGOSACCHARIDE
6	1	6	0.00395262	DEGRADATION
6	1	6	0.00287843	3
6	1	5	0.0179718	TRANSFERASE
6	1	5	0.010442	DISEASES
6	1	5	0.00865405	HEPARAN
6	1	5	0.00813037	CHONDROITIN
6	1	5	0.00676161	GALACTOSYLTRANSFERASE
6	1	5	0.00632444	MEMBRANE
6	1	5	0.0046156	SYNTHESIS
6	1	5	0.00400264	CATABOLIC
6	1	5	0.00348193	PROTEIN
6	1	5	0.00256689	2
6	1	5	0.000241606	REGULATION
6	1	4	0.0219455	GROUPS
6	1	4	0.0219455	TRANSFERRING
6	1	4	0.0185109	GLYCOPROTEIN
6	1	4	0.012191	GAG
6	1	4	0.00840545	KERATAN
6	1	4	0.00805166	ASSOCIATED
6	1	4	0.00727708	SPHINGOLIPID
6	1	4	0.00554963	GLYCOSPHINGOLIPID
6	1	4	0.00117898	SUGAR
6	1	4	0.000225108	DIGESTION
6	1	3	0.0194039	LINKED
6	1	3	0.0167174	GLYCOSYL
6	1	3	0.0123925	HS
6	1	3	0.00995694	ACETYLGLUCOSAMINYLTRANSFERASE
6	1	3	0.0060468	PROTEINS
6	1	3	0.00599059	SERIES
6	1	3	0.00542333	CONTAINING
6	1	3	0.0046341	ELONGATION
6	1	3	0.0042143	HYDROLASE
6	1	3	0.00346341	SIALYLTRANSFERASE
6	1	3	0.00335164	ACID
6	1	3	0.00330736	GOLGI
6	1	3	0.00233386	HYALURONAN
6	1	3	0.00192512	GLUCOSAMINE
6	1	3	0.00108216	MANNOSIDASE
6	1	3	0.00104051	ADP
6	1	3	0.000967842	AMINO
6	1	3	0.000835389	PATHWAY
6	1	3	0.000506066	GLUCOSIDASE
6	1	3	0.000278687	PELLUCIDA
6	1	3	0.000278687	ZONA
6	1	3	0.000184675	FERTILIZATION
7	3	6	0.00982432	DNA HELICASE ACTIVITY
7	3	4	0.0361294	ATPASE ACTIVITY COUPLED
7	3	4	0.0131954	MICROTUBULE MOTOR ACTIVITY
7	3	3	0.0102688	ATP DEPENDENT MICROTUBULE
7	3	3	0.0102688	DEPENDENT MICROTUBULE MOTOR
7	2	12	0.0135494	HELICASE ACTIVITY
7	2	10	0.0284279	ATPASE ACTIVITY
7	2	7	0.0086082	ATP DEPENDENT
7	2	7	0.00177697	DNA BINDING
7	2	6	0.013567	MOTOR ACTIVITY
7	2	6	0.00982432	DNA HELICASE
7	2	4	0.0361294	ACTIVITY COUPLED
7	2	4	0.0131954	MICROTUBULE MOTOR
7	2	4	0.00534593	CHAIN BINDING
7	2	3	0.0151483	ROTATIONAL MECHANISM
7	2	3	0.0102688	DEPENDENT MICROTUBULE
7	2	3	0.00641153	3 5
7	2	3	0.00114026	COMPLEX BINDING
7	1	37	0.0184559	ACTIVITY
7	1	26	0.0069949	BINDING
7	1	17	0.00650202	DNA
7	1	12	0.0135494	HELICASE
7	1	11	0.026182	ATPASE
7	1	10	0.0131086	DEPENDENT
7	1	9	0.00838546	ATP
7	1	6	0.013567	MOTOR
7	1	5	0.0140689	MECHANISM
7	1	5	0.00517791	3
7	1	5	0.00517791	5
7	1	5	0.00105762	RESPONSE
7	1	4	0.0361294	COUPLED
7	1	4	0.0324235	TRANSMEMBRANE
7	1	4	0.0131954	MICROTUBULE
7	1	4	0.012976	PROTON
7	1	4	0.00534593	CHAIN
7	1	4	0.00534593	DYNEIN
7	1	3	0.0292444	MOVEMENT
7	1	3	0.0151483	ROTATIONAL
7	1	3	0.0017452	INSERTION
7	1	3	0.00114026	COMPLEX
8	2	4	0.011686	MEDIATED DEGRADATION
8	2	4	0.00884873	ANTIGEN PROCESSING
8	2	4	0.00630548	CATABOLIC PROCESS
8	2	3	0.0108268	NF KB
8	2	3	0.00996959	INTERLEUKIN 1
8	2	3	0.00988238	CELL DIFFERENTIATION
8	2	3	0.00844807	CELL CYCLE
8	2	3	0.00804313	REGULATION CELLULAR
8	1	23	0.00928161	REGULATION
8	1	17	0.00978674	SIGNALING
8	1	9	0.0112886	DEGRADATION
8	1	9	0.0108743	MEDIATED
8	1	9	0.0092915	CELL
8	1	6	0.0101763	MITOTIC
8	1	6	0.00725466	PROCESS
8	1	6	0.00689206	ACTIVITY
8	1	5	0.0109715	PROTEINS
8	1	5	0.0106367	1
8	1	5	0.00938438	G2
8	1	5	0.00914688	ANTIGEN
8	1	5	0.00862652	PROCESSING
8	1	5	0.00824226	RESPONSE
8	1	5	0.00819112	CELLULAR
8	1	5	0.00648698	PROTEASOME
8	1	4	0.0115851	APC
8	1	4	0.0111389	NF
8	1	4	0.0103321	HEDGEHOG
8	1	4	0.0102194	G1
8	1	4	0.00977264	PRESENTATION
8	1	4	0.00630548	CATABOLIC
8	1	3	0.0112447	ACTIVATION
8	1	3	0.0110166	DNA
8	1	3	0.0109123	B
8	1	3	0.0108268	KB
8	1	3	0.0107926	STATE
8	1	3	0.0102071	EXPRESSION
8	1	3	0.00996959	INTERLEUKIN
8	1	3	0.00994694	RECEPTOR
8	1	3	0.00988238	DIFFERENTIATION
8	1	3	0.00939517	CHECKPOINTS
8	1	3	0.00913457	PATHWAY
8	1	3	0.00844807	CYCLE
8	1	3	0.0082013	MORPHOGENESIS
9	3	9	0.00243046	DENSITY LIPOPROTEIN PARTICLE
9	3	8	0.00251673	LOW DENSITY LIPOPROTEIN
9	3	5	0.00263506	LIPOPROTEIN PARTICLE RECEPTOR
9	3	5	0.00219155	LIPOPROTEIN PARTICLE CLEARANCE
9	3	4	0.0146144	LIPID METABOLIC PROCESS
9	3	3	0.0140445	REGULATION LIPID TRANSPORT
9	3	3	0.0136313	REGULATION LIPID METABOLIC
9	3	3	0.0131518	POSITIVE REGULATION LIPID
9	3	3	0.0098269	NEGATIVE REGULATION LIPID
9	3	3	0.00980327	LIPID CATABOLIC PROCESS
9	3	3	0.00301867	REGULATION LOW DENSITY
9	2	15	0.0091758	METABOLIC PROCESS
9	2	13	0.00261941	LIPOPROTEIN PARTICLE
9	2	11	0.0124311	REGULATION LIPID
9	2	10	0.00576546	TRANSPORTER ACTIVITY
9	2	10	0.00251781	DENSITY LIPOPROTEIN
9	2	8	0.00697638	POSITIVE REGULATION
9	2	8	0.00251673	LOW DENSITY
9	2	7	0.00633674	NEGATIVE REGULATION
9	2	6	0.00810854	CATABOLIC PROCESS
9	2	6	0.00619825	BIOSYNTHETIC PROCESS
9	2	5	0.00923395	PHOSPHATE BINDING
9	2	5	0.00263506	PARTICLE RECEPTOR
9	2	5	0.00219155	PARTICLE CLEARANCE
9	2	4	0.0152315	BISPHOSPHATE BINDING
9	2	4	0.0146144	LIPID METABOLIC
9	2	4	0.0121971	LIPID TRANSPORT
9	2	4	0.0103095	PLASMA LIPOPROTEIN
9	2	4	0.00755637	PHOSPHATIDYLINOSITOL 3
9	2	4	0.00399667	REGULATION CHOLESTEROL
9	2	4	0.00335004	RECEPTOR BINDING
9	2	4	0.00224724	ACTIVATOR ACTIVITY
9	2	4	0.00166731	RECEPTOR ACTIVITY
9	2	3	0.0110281	NEUTRAL LIPID
9	2	3	0.00980327	LIPID CATABOLIC
9	2	3	0.00959805	4 5
9	2	3	0.00559591	3 4
9	2	3	0.00371575	LIPASE ACTIVITY
9	2	3	0.00368636	CHOLESTEROL STORAGE
9	2	3	0.00301867	REGULATION LOW
9	2	3	0.00238106	INHIBITOR ACTIVITY
9	2	3	0.00235335	COMPLEX BINDING
9	2	3	0.00169583	SEQUESTERING TRIGLYCERIDE
9	2	3	0.00160262	SCAVENGING CLASS
9	2	3	0.000369309	NEF MEDIATED
9	1	46	0.00695075	BINDING
9	1	37	0.00622118	REGULATION
9	1	31	0.00322714	ACTIVITY
9	1	28	0.010013	LIPID
9	1	28	0.00813867	PROCESS
9	1	19	0.0045246	LIPOPROTEIN
9	1	15	0.0091758	METABOLIC
9	1	15	0.00251638	PARTICLE
9	1	12	0.0113382	PHOSPHATIDYLINOSITOL
9	1	12	0.00378909	CLEARANCE
9	1	12	0.00242015	RECEPTOR
9	1	10	0.00576546	TRANSPORTER
9	1	10	0.00251781	DENSITY
9	1	9	0.00989803	TRANSPORT
9	1	8	0.00697638	POSITIVE
9	1	8	0.00251673	LOW
9	1	7	0.00800542	REMODELING
9	1	7	0.00633674	NEGATIVE
9	1	7	0.00484753	CHOLESTEROL
9	1	7	0.00327121	LIPASE
9	1	7	0.00203858	TRIGLYCERIDE
9	1	6	0.00810854	CATABOLIC
9	1	6	0.00778198	PHOSPHOLIPID
9	1	6	0.00619825	BIOSYNTHETIC
9	1	6	0.00614825	ASSEMBLY
9	1	6	0.00552023	PROTEIN
9	1	6	0.00522052	COMPLEX
9	1	5	0.0105737	STEROL
9	1	5	0.00923395	PHOSPHATE
9	1	5	0.00893566	PLASMA
9	1	5	0.00857074	4
9	1	5	0.00779672	5
9	1	5	0.00619408	3
9	1	5	0.00379775	ORGANIZATION
9	1	5	0.00339573	ACID
9	1	5	0.00151712	CELL
9	1	5	0.00114489	RECEPTORS
9	1	5	0.00112588	1
9	1	5	0.000399301	NEF
9	1	4	0.0152315	BISPHOSPHATE
9	1	4	0.0126516	ALCOHOL
9	1	4	0.00459923	STORAGE
9	1	4	0.00240182	DEPENDENT
9	1	4	0.00224724	ACTIVATOR
9	1	4	0.00120796	CLASS
9	1	4	0.00101944	AMYLOID
9	1	4	0.000820674	MEDIATED
9	1	3	0.0110281	NEUTRAL
9	1	3	0.00557599	CHYLOMICRON
9	1	3	0.00308447	MEMBRANE
9	1	3	0.00303641	HDL
9	1	3	0.00238106	INHIBITOR
9	1	3	0.00234922	APOLIPOPROTEIN
9	1	3	0.00184665	CERAMIDE
9	1	3	0.00169583	SEQUESTERING
9	1	3	0.00160262	SCAVENGING
9	1	3	0.00112403	PHOSPHOLIPASE
9	1	3	0.00105315	CHAIN
9	1	3	0.00102081	CLATHRIN
9	1	3	0.000859651	ADAPTOR
9	1	3	0.000514088	DOWN
10	3	8	0.00435622	LIGAND BINDING ACTIVATION
10	3	5	0.000886593	PHOSPHATIDYLINOSITOL 3 KINASE
10	3	4	0.0106054	DOWNSTREAM SIGNALING ACTIVATED
10	3	4	0.00480412	FIBROBLAST GROWTH FACTOR
10	3	4	0.00457566	FACTOR RECEPTOR BINDING
10	3	4	0.00457566	GROWTH FACTOR RECEPTOR
10	3	4	0.00261199	EVENTS ERBB2 SIGNALING
10	3	3	0.00567808	PI3K AKT SIGNALING
10	3	3	0.00265143	ACTIVATED NTRK2 SIGNALS
10	2	10	0.00493835	SIGNALING PATHWAY
10	2	9	0.00490039	GROWTH FACTOR
10	2	8	0.00435622	BINDING ACTIVATION
10	2	8	0.00435622	LIGAND BINDING
10	2	8	0.00317863	RECEPTOR BINDING
10	2	7	0.00101205	3 KINASE
10	2	6	0.00860089	NEGATIVE REGULATION
10	2	5	0.00642021	PI3K AKT
10	2	5	0.000886593	PHOSPHATIDYLINOSITOL 3
10	2	4	0.0106054	DOWNSTREAM SIGNALING
10	2	4	0.0106054	SIGNALING ACTIVATED
10	2	4	0.00894776	FRS MEDIATED
10	2	4	0.0083904	SHC MEDIATED
10	2	4	0.00817447	PI 3K
10	2	4	0.00753253	INSULIN RECEPTOR
10	2	4	0.00480412	FIBROBLAST GROWTH
10	2	4	0.00457566	FACTOR RECEPTOR
10	2	4	0.00354334	MAPK SIGNALING
10	2	4	0.00352015	PHOSPHOLIPASE C
10	2	4	0.00261199	ERBB2 SIGNALING
10	2	4	0.00261199	EVENTS ERBB2
10	2	4	0.00190271	MET ACTIVATES
10	2	4	0.0018436	ADAPTOR ACTIVITY
10	2	4	0.00170428	KINASE ACTIVITY
10	2	4	0.00159211	MEDIATED ACTIVATION
10	2	3	0.00721871	FGFR1 SIGNALING
10	2	3	0.00708655	SIGNAL TRANSDUCTION
10	2	3	0.00680526	RECEPTOR TYROSINE
10	2	3	0.00567808	AKT SIGNALING
10	2	3	0.00354755	SHC1 EVENTS
10	2	3	0.00265143	ACTIVATED NTRK2
10	2	3	0.00265143	NTRK2 SIGNALS
10	2	3	0.00196895	TYROSINE KINASE
10	2	3	0.00188422	KINASE BINDING
10	2	3	0.0017402	ERYTHROPOIETIN ACTIVATES
10	2	3	0.00147087	INTERLEUKIN 2
10	1	94	0.00582655	SIGNALING
10	1	26	0.00304885	BINDING
10	1	24	0.00489937	RECEPTOR
10	1	22	0.00305945	ACTIVATION
10	1	19	0.00592921	MEDIATED
10	1	14	0.00594322	CANCER
10	1	14	0.00417022	PATHWAY
10	1	13	0.0055967	REGULATION
10	1	12	0.00306529	CELL
10	1	12	0.00149216	KINASE
10	1	11	0.00490986	PI3K
10	1	11	0.00244625	EVENTS
10	1	11	0.00152738	ACTIVITY
10	1	10	0.00554571	ACTIVATED
10	1	10	0.00467332	GROWTH
10	1	9	0.0073951	FGFR1
10	1	9	0.00490039	FACTOR
10	1	9	0.0044376	LIGAND
10	1	9	0.00416846	MAPK
10	1	9	0.0034379	INTERLEUKIN
10	1	9	0.0026746	RAS
10	1	8	0.00943582	FGFR2
10	1	8	0.00616762	INSULIN
10	1	8	0.00509018	SIGNALLING
10	1	8	0.00177861	ACTIVATES
10	1	8	0.00141453	3
10	1	7	0.00755347	NEGATIVE
10	1	7	0.00271722	ERBB2
10	1	7	0.000897472	PHOSPHATIDYLINOSITOL
10	1	6	0.0082255	FGFR4
10	1	6	0.00819977	DOWNSTREAM
10	1	6	0.00789388	FGFR3
10	1	6	0.00655566	SHC
10	1	6	0.00391063	EGFR
10	1	6	0.00224206	MET
10	1	5	0.00642021	AKT
10	1	5	0.00486509	SIGNAL
10	1	5	0.00481345	TYROSINE
10	1	5	0.00406131	FAMILY
10	1	5	0.00242275	SIGNALS
10	1	4	0.00894776	FRS
10	1	4	0.00869232	DISEASE
10	1	4	0.00817447	3K
10	1	4	0.00817447	PI
10	1	4	0.00709862	CASCADE
10	1	4	0.00691945	1
10	1	4	0.00480412	FIBROBLAST
10	1	4	0.00352015	C
10	1	4	0.00352015	PHOSPHOLIPASE
10	1	4	0.00326399	NTRK2
10	1	4	0.00288189	RESPONSE
10	1	4	0.00267954	ERBB4
10	1	4	0.00250904	ERYTHROPOIETIN
10	1	4	0.00239604	CD28
10	1	4	0.00195246	PROTEIN
10	1	4	0.0018436	ADAPTOR
10	1	4	0.00170205	INTERACTIONS
10	1	3	0.00708655	TRANSDUCTION
10	1	3	0.00656366	KINASES
10	1	3	0.00377793	MYELOID
10	1	3	0.00363554	NEUROTROPHIN
10	1	3	0.00354755	SHC1
10	1	3	0.00335269	MUTANTS
10	1	3	0.00273015	NTRK3
10	1	3	0.0016874	DEPENDENT
10	1	3	0.00147087	2
10	1	3	0.0014077	GAMMA
11	3	101	0.00285482	TRANSMEMBRANE TRANSPORTER ACTIVITY
11	3	15	0.00156833	CARDIAC MUSCLE CELL
11	3	14	0.00260066	ACID TRANSMEMBRANE TRANSPORTER
11	3	12	0.00607282	ION TRANSMEMBRANE TRANSPORTER
11	3	11	0.00343518	ION CHANNEL ACTIVITY
11	3	8	0.00450159	POTASSIUM CHANNEL ACTIVITY
11	3	8	0.00447282	GATED ION CHANNEL
11	3	7	0.00262944	SODIUM SYMPORTER ACTIVITY
11	3	7	0.00247122	AMINO ACID TRANSMEMBRANE
11	3	6	0.00574334	CATION CHANNEL ACTIVITY
11	3	6	0.00238039	CHANNEL REGULATOR ACTIVITY
11	3	6	0.00178906	CELL ACTION POTENTIAL
11	3	6	0.00178906	MUSCLE CELL ACTION
11	3	5	0.00404323	ACROSS PLASMA MEMBRANE
11	3	5	0.00380993	LIGAND GATED ION
11	3	5	0.00178939	CALCIUM CHANNEL ACTIVITY
11	3	5	0.000486868	CHANNEL INHIBITOR ACTIVITY
11	3	4	0.00762931	ANION TRANSMEMBRANE TRANSPORTER
11	3	4	0.00749719	CATION TRANSMEMBRANE TRANSPORTER
11	3	4	0.00467916	VOLTAGE GATED POTASSIUM
11	3	4	0.00376243	CATION SYMPORTER ACTIVITY
11	3	4	0.00213172	ANION CHANNEL ACTIVITY
11	3	4	0.00207383	GATED CALCIUM CHANNEL
11	3	4	0.00172788	CHLORIDE CHANNEL ACTIVITY
11	3	4	0.00167689	SODIUM CHANNEL ACTIVITY
11	3	4	0.00160593	MUSCLE CELL MEMBRANE
11	3	4	0.00123081	CHANNEL ACTIVITY INVOLVED
11	3	4	0.000953723	GLUTAMATE RECEPTOR ACTIVITY
11	3	3	0.00700666	REGULATION ION TRANSPORT
11	3	3	0.00675837	REGULATION TRANSMEMBRANE TRANSPORT
11	3	3	0.00459253	GATED POTASSIUM CHANNEL
11	3	3	0.00352098	AMINO ACID TRANSPORT
11	3	3	0.00271882	RECTIFIER POTASSIUM CHANNEL
11	3	3	0.00252218	EXTRACELLULAR LIGAND GATED
11	3	3	0.00219743	CATION ANTIPORTER ACTIVITY
11	3	3	0.00197735	COMPOUND TRANSMEMBRANE TRANSPORTER
11	3	3	0.00194803	VOLTAGE GATED CALCIUM
11	3	3	0.00124452	CHLORIDE SYMPORTER ACTIVITY
11	3	3	0.00109889	GATED SODIUM CHANNEL
11	3	3	0.00108308	ACTIVITY INVOLVED CARDIAC
11	3	3	0.00108308	INVOLVED CARDIAC MUSCLE
11	3	3	0.000992458	ACTIVATED CATION CHANNEL
11	3	3	0.000943752	PROTON SYMPORTER ACTIVITY
11	3	3	0.000871862	VENTRICULAR CARDIAC MUSCLE
11	3	3	0.000712316	CONTAINING COMPOUND TRANSMEMBRANE
11	3	3	0.000449484	GLUTAMATE RECEPTOR BINDING
11	2	104	0.00295822	TRANSPORTER ACTIVITY
11	2	101	0.00285482	TRANSMEMBRANE TRANSPORTER
11	2	52	0.00310955	CHANNEL ACTIVITY
11	2	21	0.00255615	SYMPORTER ACTIVITY
11	2	17	0.00159873	CARDIAC MUSCLE
11	2	15	0.00293853	ACID TRANSMEMBRANE
11	2	15	0.00156833	MUSCLE CELL
11	2	14	0.00723618	ION TRANSMEMBRANE
11	2	14	0.00561273	TRANSMEMBRANE TRANSPORT
11	2	14	0.00376379	ION CHANNEL
11	2	13	0.0044458	VOLTAGE GATED
11	2	12	0.00266752	AMINO ACID
11	2	12	0.00144984	ACTION POTENTIAL
11	2	11	0.00222691	ANTIPORTER ACTIVITY
11	2	10	0.0039131	POTASSIUM CHANNEL
11	2	9	0.00353827	LIGAND GATED
11	2	8	0.00447282	GATED ION
11	2	8	0.00144487	CALCIUM CHANNEL
11	2	8	0.00113384	RECEPTOR ACTIVITY
11	2	8	0.000877118	GLUTAMATE RECEPTOR
11	2	7	0.00294043	CALCIUM ION
11	2	7	0.00262944	SODIUM SYMPORTER
11	2	7	0.00139923	NEGATIVE REGULATION
11	2	6	0.00574334	CATION CHANNEL
11	2	6	0.00464151	ION TRANSPORT
11	2	6	0.00238039	CHANNEL REGULATOR
11	2	6	0.00238039	REGULATOR ACTIVITY
11	2	6	0.00178906	CELL ACTION
11	2	6	0.00138534	SODIUM CHANNEL
11	2	6	0.00127504	CHLORIDE CHANNEL
11	2	5	0.00404323	ACROSS PLASMA
11	2	5	0.00404323	PLASMA MEMBRANE
11	2	5	0.00395207	ACID TRANSPORT
11	2	5	0.00357333	METAL ION
11	2	5	0.00301207	MUSCLE CONTRACTION
11	2	5	0.00176487	GATED CALCIUM
11	2	5	0.00133679	COMPOUND TRANSMEMBRANE
11	2	5	0.000766769	CONTAINING COMPOUND
11	2	5	0.000486868	CHANNEL INHIBITOR
11	2	5	0.000486868	INHIBITOR ACTIVITY
11	2	5	0.000308807	RECEPTOR BINDING
11	2	4	0.00819793	REGULATION ION
11	2	4	0.00762931	ANION TRANSMEMBRANE
11	2	4	0.00755189	ORGANIC ACID
11	2	4	0.00749719	CATION TRANSMEMBRANE
11	2	4	0.00569068	GATED CATION
11	2	4	0.00467916	GATED POTASSIUM
11	2	4	0.00437927	POTASSIUM ION
11	2	4	0.00376243	CATION SYMPORTER
11	2	4	0.00338032	ORGANIC ANION
11	2	4	0.00316498	POSITIVE REGULATION
11	2	4	0.00213172	ANION CHANNEL
11	2	4	0.00160593	CELL MEMBRANE
11	2	4	0.00123081	ACTIVITY INVOLVED
11	2	4	0.00105628	MEMBRANE DEPOLARIZATION
11	2	4	0.000519671	ZINC ION
11	2	4	0.00040663	ION BINDING
11	2	3	0.00675837	REGULATION TRANSMEMBRANE
11	2	3	0.00532101	SECONDARY ACTIVE
11	2	3	0.00484994	POTASSIUM CHANNELS
11	2	3	0.00271882	RECTIFIER POTASSIUM
11	2	3	0.00252218	EXTRACELLULAR LIGAND
11	2	3	0.00219743	CATION ANTIPORTER
11	2	3	0.00201769	MEMBRANE REPOLARIZATION
11	2	3	0.00137611	CALCIUM ACTIVATED
11	2	3	0.00124452	CHLORIDE SYMPORTER
11	2	3	0.00109889	GATED SODIUM
11	2	3	0.00108308	INVOLVED CARDIAC
11	2	3	0.000992458	ACTIVATED CATION
11	2	3	0.000943752	PROTON SYMPORTER
11	2	3	0.000871862	VENTRICULAR CARDIAC
11	2	3	0.000750544	ORGANIC CATION
11	2	3	0.000712001	GATED CHLORIDE
11	2	3	0.000651601	GLUTAMATE BINDING
11	2	3	0.000531274	CYCLIC NUCLEOTIDE
11	2	3	0.000457041	CELLULAR RESPONSE
11	2	3	0.000402938	PURKINJE MYOCYTE
11	2	3	0.00024253	PROTEIN BINDING
11	2	3	0.000220571	METABOLIC PROCESS
11	1	214	0.00269786	ACTIVITY
11	1	115	0.00319057	TRANSMEMBRANE
11	1	104	0.00295822	TRANSPORTER
11	1	66	0.0028824	CHANNEL
11	1	57	0.0038728	ION
11	1	57	0.00352598	TRANSPORT
11	1	33	0.000577638	BINDING
11	1	31	0.00351637	GATED
11	1	30	0.00167988	CALCIUM
11	1	28	0.00292458	REGULATION
11	1	28	0.00173752	SODIUM
11	1	26	0.004201	CATION
11	1	24	0.00298075	ACID
11	1	24	0.0017777	MUSCLE
11	1	21	0.00255615	SYMPORTER
11	1	20	0.00369422	POTASSIUM
11	1	20	0.00132376	CELL
11	1	18	0.00349906	ANION
11	1	18	0.00201572	CARDIAC
11	1	16	0.000858557	RECEPTOR
11	1	15	0.000423041	RESPONSE
11	1	14	0.00382375	ORGANIC
11	1	13	0.0044458	VOLTAGE
11	1	13	0.00314967	AMINO
11	1	13	0.0025005	MEMBRANE
11	1	13	0.00150068	CHLORIDE
11	1	13	0.0014931	POTENTIAL
11	1	13	0.00084521	GLUTAMATE
11	1	12	0.00144984	ACTION
11	1	11	0.00222691	ANTIPORTER
11	1	9	0.00353827	LIGAND
11	1	9	0.00197586	NEUROTRANSMITTER
11	1	9	0.00153943	PROTON
11	1	9	0.00107721	L
11	1	8	0.00120846	SIGNALING
11	1	8	0.0010818	COMPOUND
11	1	8	0.000349978	PROTEIN
11	1	7	0.00554839	INORGANIC
11	1	7	0.00323491	METAL
11	1	7	0.00320525	CHANNELS
11	1	7	0.001436	CARBOHYDRATE
11	1	7	0.00139923	NEGATIVE
11	1	7	0.00077191	ACETYLCHOLINE
11	1	7	0.000573691	ZINC
11	1	7	0.000569802	NUCLEOTIDE
11	1	6	0.00321158	CONTRACTION
11	1	6	0.00238039	REGULATOR
11	1	6	0.0021579	PHASE
11	1	6	0.00113752	TRANSPORTERS
11	1	6	0.000996737	ACTIVATED
11	1	6	0.000950787	INVOLVED
11	1	6	0.000650668	RECEPTORS
11	1	6	0.000580149	PHOSPHATE
11	1	5	0.00463919	SOLUTE
11	1	5	0.00404323	ACROSS
11	1	5	0.00404323	PLASMA
11	1	5	0.00205843	CELLULAR
11	1	5	0.00195999	REPOLARIZATION
11	1	5	0.00105517	DEPOLARIZATION
11	1	5	0.000766769	CONTAINING
11	1	5	0.00070641	PROCESS
11	1	5	0.000701016	PURINE
11	1	5	0.000494563	COUPLED
11	1	5	0.000486868	INHIBITOR
11	1	4	0.00722465	ACTIVE
11	1	4	0.00575439	HOMEOSTASIS
11	1	4	0.00414156	MEDIATED
11	1	4	0.00354834	ACIDS
11	1	4	0.00316498	POSITIVE
11	1	4	0.00143702	SEQUESTERING
11	1	4	0.00119554	INTRACELLULAR
11	1	4	0.00103519	VENTRICULAR
11	1	4	0.0010337	BICARBONATE
11	1	4	0.000738479	NMDA
11	1	4	0.000676974	NUCLEOBASE
11	1	4	0.000612649	ACTIVATION
11	1	4	0.000491713	1
11	1	4	0.000427307	VITAMIN
11	1	4	0.000215574	METABOLISM
11	1	3	0.00534828	MOLECULES
11	1	3	0.00532101	SECONDARY
11	1	3	0.00381185	NEURONAL
11	1	3	0.00271882	RECTIFIER
11	1	3	0.00252218	EXTRACELLULAR
11	1	3	0.00201816	BILE
11	1	3	0.00150755	CARDIOMYOPATHY
11	1	3	0.00129572	RELEASE
11	1	3	0.000945053	EXCHANGERS
11	1	3	0.000826612	P
11	1	3	0.000818058	MONOCARBOXYLATE
11	1	3	0.000792508	CA2PLUS
11	1	3	0.000792332	IONOTROPIC
11	1	3	0.000708406	MITOCHONDRIAL
11	1	3	0.000704971	GABA
11	1	3	0.000624771	INTERACTIONS
11	1	3	0.00061568	HEXOSE
11	1	3	0.000600456	SYNAPTIC
11	1	3	0.000598294	SELECTIVE
11	1	3	0.000598175	HIGHLY
11	1	3	0.000598175	NICOTINIC
11	1	3	0.000598175	PERMEABLE
11	1	3	0.000568799	GLYCINE
11	1	3	0.000531274	CYCLIC
11	1	3	0.000486877	ATP
11	1	3	0.000432162	RELAXATION
11	1	3	0.000402938	MYOCYTE
11	1	3	0.000402938	PURKINJE
11	1	3	0.000352425	CGMP
11	1	3	0.000338612	FAMILY
11	1	3	0.000220571	METABOLIC
12	3	8	0.0015244	CHEMOKINE RECEPTOR BINDING
12	3	6	0.00430951	RECEPTOR SIGNALING PATHWAY
12	3	5	0.000907456	ANTIGEN PROCESSING PRESENTATION
12	3	5	0.000508751	MHC CLASS II
12	3	4	0.0140204	POSITIVE REGULATION CELL
12	3	4	0.00767733	REGULATION DEFENSE RESPONSE
12	3	4	0.000545303	REGULATION ANTIGEN PROCESSING
12	3	3	0.0122949	REGULATION CYTOKINE PRODUCTION
12	3	3	0.0115417	REGULATION CELL ACTIVATION
12	3	3	0.00779699	NEGATIVE REGULATION CELL
12	3	3	0.00577015	POSITIVE REGULATION RESPONSE
12	3	3	0.0035774	NEGATIVE REGULATION RESPONSE
12	3	3	0.00355458	PATTERN RECOGNITION RECEPTOR
12	3	3	0.00292052	NATURAL KILLER CELL
12	3	3	0.000618163	GROWTH HORMONE RECEPTOR
12	3	3	0.000548502	FACTOR RECEPTOR BINDING
12	3	3	0.000486186	GROWTH FACTOR RECEPTOR
12	3	3	0.000461374	REGULATION BONE DEVELOPMENT
12	2	27	0.00214431	RECEPTOR BINDING
12	2	18	0.00853579	POSITIVE REGULATION
12	2	16	0.00520451	NEGATIVE REGULATION
12	2	15	0.0011978	RECEPTOR ACTIVITY
12	2	12	0.00827561	IMMUNE RESPONSE
12	2	11	0.00353207	SIGNALING PATHWAY
12	2	10	0.00924638	CELL ACTIVATION
12	2	10	0.000538629	MHC CLASS
12	2	9	0.0109256	REGULATION CELL
12	2	8	0.00345055	RECEPTOR SIGNALING
12	2	8	0.0015244	CHEMOKINE RECEPTOR
12	2	7	0.00699202	DEFENSE RESPONSE
12	2	7	0.00428953	REGULATION RESPONSE
12	2	7	0.000854233	RESPONSE INTERLEUKIN
12	2	5	0.00785336	CYTOKINE PRODUCTION
12	2	5	0.00161963	INTERLEUKIN 12
12	2	5	0.00106716	REGULATION ANTIGEN
12	2	5	0.000907456	ANTIGEN PROCESSING
12	2	5	0.000907456	PROCESSING PRESENTATION
12	2	5	0.000508751	CLASS II
12	2	5	0.000497576	FACTOR RECEPTOR
12	2	4	0.0139613	REGULATION IMMUNE
12	2	4	0.0128914	REGULATION LEUKOCYTE
12	2	4	0.0114016	CELL ADHESION
12	2	4	0.00767733	REGULATION DEFENSE
12	2	4	0.00735768	CYTOKINE RECEPTOR
12	2	4	0.00282893	LIKE RECEPTOR
12	2	4	0.00255021	INFLAMMATORY RESPONSE
12	2	4	0.00168592	GROWTH FACTOR
12	2	4	0.00123384	INTERLEUKIN 6
12	2	4	0.000931999	CELL MIGRATION
12	2	4	0.000705443	REGULATION BONE
12	2	4	0.000671134	PROTEIN BINDING
12	2	3	0.0122949	REGULATION CYTOKINE
12	2	3	0.0118429	REGULATION HEMOPOIESIS
12	2	3	0.00915147	MEDIATED IMMUNITY
12	2	3	0.00640063	ALPHA BETA
12	2	3	0.00493488	RESPONSE VIRUS
12	2	3	0.00446972	CELL MEDIATED
12	2	3	0.00368852	INTERLEUKIN 4
12	2	3	0.00355458	PATTERN RECOGNITION
12	2	3	0.00355458	RECOGNITION RECEPTOR
12	2	3	0.00292052	KILLER CELL
12	2	3	0.00292052	NATURAL KILLER
12	2	3	0.00283951	APOPTOTIC PROCESS
12	2	3	0.00240118	DENDRITIC CELL
12	2	3	0.00221435	REGULATION PHAGOCYTOSIS
12	2	3	0.00204819	RESPONSE INTERFERON
12	2	3	0.00188476	MAST CELL
12	2	3	0.0018515	ANTIMICROBIAL HUMORAL
12	2	3	0.00182747	FAMILY SIGNALING
12	2	3	0.00133085	TOLERANCE INDUCTION
12	2	3	0.00119979	HUMORAL RESPONSE
12	2	3	0.000918163	VASCULAR ENDOTHELIAL
12	2	3	0.000786606	BIOSYNTHETIC PROCESS
12	2	3	0.000688979	INTERLEUKIN 18
12	2	3	0.000618163	GROWTH HORMONE
12	2	3	0.000618163	HORMONE RECEPTOR
12	2	3	0.000564654	INTERLEUKIN 1
12	2	3	0.000461374	BONE DEVELOPMENT
12	1	74	0.00593585	REGULATION
12	1	63	0.0021011	RECEPTOR
12	1	58	0.00428972	RESPONSE
12	1	48	0.00154349	BINDING
12	1	44	0.0053739	CELL
12	1	35	0.00322702	SIGNALING
12	1	32	0.00146581	INTERLEUKIN
12	1	26	0.00195192	ACTIVITY
12	1	19	0.00827451	POSITIVE
12	1	19	0.00616742	ACTIVATION
12	1	17	0.00849216	IMMUNE
12	1	17	0.00508906	NEGATIVE
12	1	16	0.00749588	CYTOKINE
12	1	16	0.00284231	PATHWAY
12	1	14	0.000639586	MHC
12	1	13	0.00095645	ANTIGEN
12	1	11	0.00359697	MEDIATED
12	1	11	0.00218189	CHEMOKINE
12	1	11	0.000553659	CLASS
12	1	10	0.00446388	PROCESS
12	1	9	0.00879801	LEUKOCYTE
12	1	9	0.00652125	PRODUCTION
12	1	9	0.00111179	PROTEIN
12	1	8	0.00415385	STIMULUS
12	1	8	0.00327998	TYPE
12	1	8	0.00251521	INTERFERON
12	1	8	0.00109864	FACTOR
12	1	7	0.00699202	DEFENSE
12	1	7	0.00122831	GROWTH
12	1	7	0.000732562	DEVELOPMENT
12	1	6	0.00362188	BETA
12	1	6	0.00163492	ANTIMICROBIAL
12	1	6	0.00149354	1
12	1	6	0.00087354	PRESENTATION
12	1	6	0.000846055	PROCESSING
12	1	5	0.0095161	ADHESION
12	1	5	0.00861233	DIFFERENTIATION
12	1	5	0.00400082	ALPHA
12	1	5	0.00225275	INFLAMMATORY
12	1	5	0.00161963	12
12	1	5	0.00118798	6
12	1	5	0.00108728	MIGRATION
12	1	5	0.00093955	PEPTIDE
12	1	5	0.000508751	II
12	1	4	0.0093419	PROLIFERATION
12	1	4	0.00755841	CHEMOTAXIS
12	1	4	0.00466635	BACTERIUM
12	1	4	0.00346429	ORGANISM
12	1	4	0.00329102	MYELOID
12	1	4	0.00301282	4
12	1	4	0.00282893	LIKE
12	1	4	0.00178428	MACROPHAGE
12	1	4	0.00169023	2
12	1	4	0.00144669	HUMORAL
12	1	4	0.0012425	TISSUE
12	1	4	0.000792111	PEPTIDOGLYCAN
12	1	4	0.000705443	BONE
12	1	3	0.0118429	HEMOPOIESIS
12	1	3	0.00915147	IMMUNITY
12	1	3	0.00510524	STAT
12	1	3	0.00493488	VIRUS
12	1	3	0.00355458	PATTERN
12	1	3	0.00355458	RECOGNITION
12	1	3	0.00331542	HOMEOSTASIS
12	1	3	0.003149	KILLING
12	1	3	0.00297978	GAMMA
12	1	3	0.00292052	KILLER
12	1	3	0.00292052	NATURAL
12	1	3	0.00283951	APOPTOTIC
12	1	3	0.00265476	VIA
12	1	3	0.00240118	DENDRITIC
12	1	3	0.00221435	PHAGOCYTOSIS
12	1	3	0.00188476	MAST
12	1	3	0.00182747	FAMILY
12	1	3	0.00158471	17
12	1	3	0.00137478	REMODELING
12	1	3	0.00133239	TUMOR
12	1	3	0.00133085	INDUCTION
12	1	3	0.00133085	TOLERANCE
12	1	3	0.000982157	LIPOPOLYSACCHARIDE
12	1	3	0.000918163	ENDOTHELIAL
12	1	3	0.000918163	VASCULAR
12	1	3	0.000906895	LIGAND
12	1	3	0.000786606	BIOSYNTHETIC
12	1	3	0.000731205	DEFENSINS
12	1	3	0.000688979	18
12	1	3	0.000618163	HORMONE
12	1	3	0.000467135	MEMBRANE
13	3	4	0.00195176	DEPENDENT PROTEIN KINASE
13	3	3	0.0088955	G PROTEIN BETA
13	3	3	0.00194383	CAMP DEPENDENT PROTEIN
13	2	8	0.0124634	G PROTEIN
13	2	7	0.00179397	PROTEIN KINASE
13	2	6	0.0134124	INSULIN SECRETION
13	2	5	0.00551378	ADENYLATE CYCLASE
13	2	4	0.00195176	DEPENDENT PROTEIN
13	2	3	0.0190333	BETAGAMMA SIGNALLING
13	2	3	0.0088955	PROTEIN BETA
13	2	3	0.00452528	MEDIATED PHOSPHORYLATION
13	2	3	0.00401191	CYCLASE ACTIVITY
13	2	3	0.00304513	CELLULAR RESPONSE
13	2	3	0.00194383	CAMP DEPENDENT
13	2	3	0.00190206	SUBUNIT BINDING
13	1	16	0.00811858	PROTEIN
13	1	13	0.0181499	SIGNALLING
13	1	12	0.0144415	G
13	1	10	0.0023002	RESPONSE
13	1	9	0.0127555	ACTIVATION
13	1	9	0.00417719	ACTIVITY
13	1	9	0.00403444	BINDING
13	1	7	0.016604	RECEPTORS
13	1	7	0.00474773	CYCLASE
13	1	7	0.00179397	KINASE
13	1	6	0.0158909	SIGNALING
13	1	6	0.0134124	INSULIN
13	1	6	0.0134124	SECRETION
13	1	6	0.0103377	MEDIATED
13	1	5	0.0170552	RECEPTOR
13	1	5	0.0134768	EVENTS
13	1	5	0.0119185	PATHWAY
13	1	5	0.00551378	ADENYLATE
13	1	5	0.00412814	PHOSPHORYLATION
13	1	5	0.00393898	DEPENDENT
13	1	4	0.0189894	GLUCAGON
13	1	4	0.0024653	SUBUNIT
13	1	4	0.00243245	FATTY
13	1	3	0.0190333	BETAGAMMA
13	1	3	0.0178984	REGULATION
13	1	3	0.0176992	REGULATES
13	1	3	0.0168735	HOMEOSTASIS
13	1	3	0.0125653	WATER
13	1	3	0.0088955	BETA
13	1	3	0.0070859	PKA
13	1	3	0.00304513	CELLULAR
13	1	3	0.00194383	CAMP
14	3	11	0.0116039	G PROTEIN COUPLED
14	3	6	0.00989955	RECEPTOR SIGNALING PATHWAY
14	3	6	0.00208511	ARTERIAL BLOOD PRESSURE
14	3	6	0.00208511	REGULATION SYSTEMIC ARTERIAL
14	3	6	0.00208511	SYSTEMIC ARTERIAL BLOOD
14	3	4	0.0187523	PROTEIN COUPLED RECEPTOR
14	3	4	0.0152151	LIGAND BINDING RECEPTORS
14	3	4	0.0102671	NEUROTRANSMITTER RECEPTOR ACTIVITY
14	2	40	0.00720648	RECEPTOR ACTIVITY
14	2	12	0.0109286	G PROTEIN
14	2	12	0.00223919	POSITIVE REGULATION
14	2	11	0.0116039	PROTEIN COUPLED
14	2	9	0.00729049	SIGNALING PATHWAY
14	2	9	0.00126455	RECEPTOR BINDING
14	2	7	0.00200278	BLOOD PRESSURE
14	2	6	0.00989955	RECEPTOR SIGNALING
14	2	6	0.00208511	ARTERIAL BLOOD
14	2	6	0.00208511	REGULATION SYSTEMIC
14	2	6	0.00208511	SYSTEMIC ARTERIAL
14	2	5	0.0214446	LIGAND BINDING
14	2	5	0.00377446	SENSORY PERCEPTION
14	2	5	0.00174958	NEGATIVE REGULATION
14	2	4	0.0187523	COUPLED RECEPTOR
14	2	4	0.0152151	BINDING RECEPTORS
14	2	4	0.0102671	NEUROTRANSMITTER RECEPTOR
14	2	4	0.00245124	ADRENERGIC RECEPTOR
14	2	4	0.00172134	DOPAMINE RECEPTOR
14	2	3	0.00838017	NEUROPEPTIDE RECEPTOR
14	2	3	0.00520514	CHEMOKINE BINDING
14	2	3	0.00391934	C CHEMOKINE
14	2	3	0.00237376	SYSTEM PROCESS
14	2	3	0.00171894	HORMONE RECEPTOR
14	1	58	0.00699044	RECEPTOR
14	1	46	0.00740491	ACTIVITY
14	1	32	0.0072209	BINDING
14	1	31	0.00232393	REGULATION
14	1	22	0.00667449	RECEPTORS
14	1	14	0.0131845	G
14	1	14	0.00958514	PROTEIN
14	1	14	0.00203593	RESPONSE
14	1	12	0.0117233	SIGNALING
14	1	12	0.0108504	COUPLED
14	1	12	0.00223919	POSITIVE
14	1	9	0.00729049	PATHWAY
14	1	8	0.0195594	LIGAND
14	1	8	0.00566508	HORMONE
14	1	8	0.0025568	BLOOD
14	1	8	0.00227155	DOPAMINE
14	1	7	0.0148063	PEPTIDE
14	1	7	0.00458118	C
14	1	7	0.00200278	PRESSURE
14	1	6	0.00208511	ARTERIAL
14	1	6	0.00208511	SYSTEMIC
14	1	5	0.0120277	ALPHA
14	1	5	0.00839184	AMINE
14	1	5	0.00759434	NEUROPEPTIDE
14	1	5	0.00474782	TASTE
14	1	5	0.00377446	PERCEPTION
14	1	5	0.00377446	SENSORY
14	1	5	0.00257409	STIMULUS
14	1	5	0.00174958	NEGATIVE
14	1	5	0.00140772	BEHAVIOR
14	1	4	0.0121489	LIKE
14	1	4	0.0102671	NEUROTRANSMITTER
14	1	4	0.00728475	NUCLEOTIDE
14	1	4	0.00461334	CHEMOKINE
14	1	4	0.0032053	ACETYLCHOLINE
14	1	4	0.00245124	ADRENERGIC
14	1	4	0.00166974	OLFACTORY
14	1	4	0.00106443	SECRETION
14	1	3	0.0094748	SEROTONIN
14	1	3	0.00799497	MEDIATED
14	1	3	0.00462436	CHEMICAL
14	1	3	0.00289755	RENAL
14	1	3	0.00265565	INVOLVED
14	1	3	0.00237376	PROCESS
14	1	3	0.00237376	SYSTEM
14	1	3	0.00207518	VASOPRESSIN
14	1	3	0.00201218	TEMPERATURE
14	1	3	0.00191124	BIND
14	1	3	0.0017219	FORMYL
15	3	4	0.0051246	REGULATION CELL CYCLE
15	3	4	0.00105888	TP53 REGULATES TRANSCRIPTION
15	3	3	0.017432	GOLGI ER RETROGRADE
15	3	3	0.0127436	VESICLE MEDIATED TRANSPORT
15	2	13	0.00511782	CELL CYCLE
15	2	7	0.00990215	PLASMA MEMBRANE
15	2	5	0.00439971	GAP JUNCTION
15	2	5	0.0041646	REGULATION CELL
15	2	4	0.0180201	GOLGI ER
15	2	4	0.00525128	MITOTIC SPINDLE
15	2	4	0.00259675	TUBULIN BINDING
15	2	4	0.00169411	POSITIVE REGULATION
15	2	4	0.00140458	CHROMOSOME SEGREGATION
15	2	4	0.00105888	REGULATES TRANSCRIPTION
15	2	4	0.00105888	TP53 REGULATES
15	2	3	0.017432	ER RETROGRADE
15	2	3	0.0127436	MEDIATED TRANSPORT
15	2	3	0.0127436	VESICLE MEDIATED
15	2	3	0.00820085	SISTER CHROMATID
15	2	3	0.00769483	TUBULIN FOLDING
15	2	3	0.00455836	CCT TRIC
15	2	3	0.000921428	REGULATION MICROTUBULE
15	2	3	0.000600381	KINASE ACTIVITY
15	1	24	0.00176979	BINDING
15	1	20	0.00450037	REGULATION
15	1	18	0.00503531	CELL
15	1	16	0.0114615	GOLGI
15	1	16	0.0113552	TRANSPORT
15	1	14	0.00560638	CYCLE
15	1	12	0.0098994	MITOTIC
15	1	11	0.00760119	MEMBRANE
15	1	11	0.00236416	ACTIVITY
15	1	11	0.00213639	MICROTUBULE
15	1	10	0.00800453	ASSEMBLY
15	1	10	0.00780042	MEDIATED
15	1	10	0.00649886	ORGANIZATION
15	1	8	0.0103514	VESICLE
15	1	8	0.00506183	TUBULIN
15	1	8	0.000617534	COMPLEX
15	1	7	0.0143199	ER
15	1	7	0.00990215	PLASMA
15	1	7	0.00335454	SPINDLE
15	1	7	0.000917182	TRANSCRIPTION
15	1	6	0.0101447	ORGANELLE
15	1	6	0.00699125	CILIUM
15	1	6	0.000737032	LOCALIZATION
15	1	5	0.0149436	RETROGRADE
15	1	5	0.00466795	G2
15	1	5	0.00439971	GAP
15	1	5	0.00439971	JUNCTION
15	1	5	0.00430403	CCT
15	1	5	0.00430403	TRIC
15	1	5	0.00423068	PROTEIN
15	1	5	0.00278651	CHECKPOINT
15	1	5	0.00243088	SEGREGATION
15	1	5	0.00231176	CARGO
15	1	5	0.0022534	INVOLVED
15	1	5	0.000900345	REGULATES
15	1	5	0.000531283	REPLICATION
15	1	4	0.013295	TRAFFIC
15	1	4	0.0091236	ACTIVATION
15	1	4	0.0059017	FOLDING
15	1	4	0.00169411	POSITIVE
15	1	4	0.00140458	CHROMOSOME
15	1	4	0.00123252	APC
15	1	4	0.00119014	NEGATIVE
15	1	4	0.00105888	GENES
15	1	4	0.00105888	TP53
15	1	4	0.00100741	DNA
15	1	4	0.000937995	NUCLEAR
15	1	4	0.000927359	ESTABLISHMENT
15	1	4	0.000651065	KINASE
15	1	4	0.000643032	E2F
15	1	3	0.017093	COPI
15	1	3	0.0159401	BODY
15	1	3	0.00987312	CYTOSKELETON
15	1	3	0.00913389	POST
15	1	3	0.00849634	RECEPTORS
15	1	3	0.00820085	CHROMATID
15	1	3	0.00820085	SISTER
15	1	3	0.00731759	CENTROSOME
15	1	3	0.0072989	MATURATION
15	1	3	0.00652373	MAINTENANCE
15	1	3	0.00546132	PATHWAY
15	1	3	0.00354678	TRAFFICKING
15	1	3	0.00292923	EVENTS
15	1	3	0.000987671	ANAPHASE
15	1	3	0.000940594	CYCLIN
15	1	3	0.000849948	G1
15	1	3	0.000773941	INHIBITION
15	1	3	0.000565271	MYOSIN
16	3	7	0.0328205	APOPTOTIC SIGNALING PATHWAY
16	3	5	0.00625428	TP53 REGULATES TRANSCRIPTION
16	3	4	0.013209	ENDOPLASMIC RETICULUM STRESS
16	3	4	0.013209	RESPONSE ENDOPLASMIC RETICULUM
16	3	3	0.0303383	INTRINSIC APOPTOTIC SIGNALING
16	3	3	0.0222405	UNFOLDED PROTEIN RESPONSE
16	3	3	0.00678323	CASPASE ACTIVATION VIA
16	3	3	0.00297762	PROGRAMMED CELL DEATH
16	3	3	0.00217759	RESPONSE OSMOTIC STRESS
16	2	10	0.025578	SIGNALING PATHWAY
16	2	8	0.0150288	CELL DEATH
16	2	8	0.00442374	PROTEIN BINDING
16	2	7	0.0328205	APOPTOTIC SIGNALING
16	2	7	0.0145427	ENDOPLASMIC RETICULUM
16	2	7	0.0118841	NEGATIVE REGULATION
16	2	6	0.00878979	APOPTOTIC PROCESS
16	2	5	0.00806069	CELLULAR RESPONSE
16	2	5	0.00625428	REGULATES TRANSCRIPTION
16	2	5	0.00625428	TP53 REGULATES
16	2	4	0.0174789	UNFOLDED PROTEIN
16	2	4	0.013209	RESPONSE ENDOPLASMIC
16	2	4	0.013209	RETICULUM STRESS
16	2	4	0.0102882	REGULATION RESPONSE
16	2	4	0.00445498	DOMAIN BINDING
16	2	4	0.00342016	REGULATION PROTEIN
16	2	3	0.0308921	REGULATION CELL
16	2	3	0.0303383	INTRINSIC APOPTOTIC
16	2	3	0.0222405	PROTEIN RESPONSE
16	2	3	0.0198701	POSITIVE REGULATION
16	2	3	0.00678323	ACTIVATION VIA
16	2	3	0.00678323	CASPASE ACTIVATION
16	2	3	0.00536662	TRANSLOCATION MITOCHONDRIA
16	2	3	0.00297762	PROGRAMMED CELL
16	2	3	0.00217759	OSMOTIC STRESS
16	2	3	0.00217759	RESPONSE OSMOTIC
16	1	24	0.009984	RESPONSE
16	1	23	0.0104325	REGULATION
16	1	22	0.0145053	APOPTOTIC
16	1	19	0.00770746	PROTEIN
16	1	19	0.00491324	BINDING
16	1	15	0.0182226	SIGNALING
16	1	15	0.00999379	CELL
16	1	14	0.0130855	DEATH
16	1	13	0.0221786	PATHWAY
16	1	9	0.00617214	ACTIVATION
16	1	7	0.0145427	ENDOPLASMIC
16	1	7	0.0145427	RETICULUM
16	1	7	0.0118841	NEGATIVE
16	1	7	0.00848125	STRESS
16	1	7	0.00673361	CELLULAR
16	1	7	0.00288449	MEDIATED
16	1	6	0.00878979	PROCESS
16	1	6	0.00596273	TP53
16	1	6	0.00575616	TRANSCRIPTION
16	1	6	0.00536536	REGULATES
16	1	6	0.00484646	CASPASE
16	1	6	0.00459034	GENES
16	1	5	0.0103189	DOMAIN
16	1	5	0.00912759	APOPTOSIS
16	1	5	0.00522598	PROTEINS
16	1	5	0.00401117	INVOLVED
16	1	5	0.0040046	ACTIVITY
16	1	4	0.0278886	INTRINSIC
16	1	4	0.0174789	UNFOLDED
16	1	4	0.0135311	VIA
16	1	4	0.0123449	RECEPTORS
16	1	4	0.00477624	MITOCHONDRIA
16	1	4	0.00428756	CHAPERONE
16	1	4	0.00333998	ATF6
16	1	4	0.00323493	FACTORS
16	1	4	0.00188024	CLEAVAGE
16	1	3	0.0198701	POSITIVE
16	1	3	0.0181891	DNA
16	1	3	0.0129801	P53
16	1	3	0.0125748	LIGAND
16	1	3	0.00833197	BH3
16	1	3	0.00822345	RECEPTOR
16	1	3	0.00785406	MITOCHONDRIAL
16	1	3	0.00715811	MEMBRANE
16	1	3	0.00705015	FACTOR
16	1	3	0.00704198	ACTIVATES
16	1	3	0.00593306	C
16	1	3	0.00536662	TRANSLOCATION
16	1	3	0.00311798	TYPE
16	1	3	0.00297967	DEPENDENT
16	1	3	0.00297762	PROGRAMMED
16	1	3	0.00217759	OSMOTIC
16	1	3	0.00182142	MORPHOGENESIS
17	3	6	0.0155987	UBIQUITIN LIKE PROTEIN
17	3	5	0.00204049	DEPENDENT PROTEIN BINDING
17	3	5	0.00204049	MODIFICATION DEPENDENT PROTEIN
17	3	3	0.0236925	SPECIFIC PROTEASE ACTIVITY
17	3	3	0.0023329	POLYUBIQUITIN MODIFICATION DEPENDENT
17	2	7	0.00258514	PROTEIN BINDING
17	2	6	0.0155987	LIKE PROTEIN
17	2	6	0.0155987	UBIQUITIN LIKE
17	2	5	0.00204049	DEPENDENT PROTEIN
17	2	5	0.00204049	MODIFICATION DEPENDENT
17	2	4	0.0432586	PEPTIDASE ACTIVITY
17	2	4	0.0333571	ENDOPEPTIDASE ACTIVITY
17	2	3	0.0496655	CYSTEINE TYPE
17	2	3	0.0236925	PROTEASE ACTIVITY
17	2	3	0.0236925	SPECIFIC PROTEASE
17	2	3	0.00630417	PEPTIDE HORMONE
17	2	3	0.0023329	POLYUBIQUITIN MODIFICATION
17	2	3	0.00216354	CONJUGATING ENZYME
17	2	3	0.00149714	SYNTHESIS SECRETION
17	1	30	0.0250433	ACTIVITY
17	1	15	0.00322168	BINDING
17	1	13	0.0102065	PROTEIN
17	1	11	0.0101977	UBIQUITIN
17	1	7	0.013467	LIKE
17	1	7	0.00294856	DEPENDENT
17	1	6	0.0270833	TYPE
17	1	5	0.016663	SPECIFIC
17	1	5	0.00670396	PEPTIDE
17	1	5	0.00204049	MODIFICATION
17	1	4	0.0432586	PEPTIDASE
17	1	4	0.0333571	ENDOPEPTIDASE
17	1	4	0.00514488	HORMONE
17	1	3	0.0496655	CYSTEINE
17	1	3	0.0236925	PROTEASE
17	1	3	0.0173244	SERINE
17	1	3	0.00511692	PROCESS
17	1	3	0.00492701	PROCESSING
17	1	3	0.0023329	POLYUBIQUITIN
17	1	3	0.00216354	CONJUGATING
17	1	3	0.00216354	ENZYME
17	1	3	0.00149714	SECRETION
17	1	3	0.00149714	SYNTHESIS
17	1	3	0.00119741	SUMO
18	3	6	0.0157262	REGULATION SYNAPTIC VESICLE
18	3	5	0.00490614	NEUROTRANSMITTER RELEASE CYCLE
18	3	3	0.0199406	REGULATION NEUROTRANSMITTER TRANSPORT
18	3	3	0.0194754	REGULATION INTRACELLULAR TRANSPORT
18	3	3	0.0166007	SYNAPTIC VESICLE TRANSPORT
18	3	3	0.0146141	REGULATION HORMONE SECRETION
18	3	3	0.00504523	ORGANIC ACID TRANSPORT
18	3	3	0.00504523	REGULATION ORGANIC ACID
18	3	3	0.00317412	POSITIVE REGULATION SYNAPTIC
18	3	3	0.00176259	DEPENDENT PROTEIN BINDING
18	2	12	0.0103265	POSITIVE REGULATION
18	2	8	0.00886272	NEGATIVE REGULATION
18	2	7	0.0189827	SYNAPTIC VESICLE
18	2	6	0.0157262	REGULATION SYNAPTIC
18	2	6	0.00988705	PROTEIN LOCALIZATION
18	2	5	0.00490614	NEUROTRANSMITTER RELEASE
18	2	5	0.00490614	RELEASE CYCLE
18	2	4	0.0258396	REGULATION NEUROTRANSMITTER
18	2	4	0.00167028	PROTEIN BINDING
18	2	3	0.0265175	REGULATION SECRETION
18	2	3	0.0199406	NEUROTRANSMITTER TRANSPORT
18	2	3	0.0194754	INTRACELLULAR TRANSPORT
18	2	3	0.0194754	REGULATION INTRACELLULAR
18	2	3	0.0166007	VESICLE TRANSPORT
18	2	3	0.0146141	HORMONE SECRETION
18	2	3	0.0146141	REGULATION HORMONE
18	2	3	0.0109981	AMINE TRANSPORT
18	2	3	0.00504523	ACID TRANSPORT
18	2	3	0.00504523	ORGANIC ACID
18	2	3	0.00504523	REGULATION ORGANIC
18	2	3	0.00176259	DEPENDENT PROTEIN
18	1	47	0.0141235	REGULATION
18	1	24	0.0159667	TRANSPORT
18	1	13	0.017401	VESICLE
18	1	13	0.00372634	BINDING
18	1	12	0.0103265	POSITIVE
18	1	10	0.0181613	SECRETION
18	1	10	0.00660034	PROTEIN
18	1	9	0.0187182	SYNAPTIC
18	1	9	0.0142099	NEUROTRANSMITTER
18	1	8	0.00886272	NEGATIVE
18	1	8	0.00420802	RECEPTOR
18	1	7	0.0139777	LOCALIZATION
18	1	6	0.0109238	CYCLE
18	1	6	0.00468388	RELEASE
18	1	5	0.00313985	CALCIUM
18	1	4	0.00662797	ACID
18	1	4	0.00277955	MEMBRANE
18	1	3	0.0194754	INTRACELLULAR
18	1	3	0.0155104	SYNAPSE
18	1	3	0.0146141	HORMONE
18	1	3	0.0127589	TRANS
18	1	3	0.0109981	AMINE
18	1	3	0.0099185	CELLULAR
18	1	3	0.00696219	FUSION
18	1	3	0.00667441	SNARE
18	1	3	0.00504523	ORGANIC
18	1	3	0.00497532	PROCESS
18	1	3	0.0031976	ACTIVITY
18	1	3	0.00180454	RECYCLING
18	1	3	0.00176259	DEPENDENT
18	1	3	0.000773463	ORGANIZATION
19	3	3	0.00191889	HOST VIRAL PROCESS
19	2	4	0.00278989	VIRAL PROCESS
19	2	4	0.00199065	HOST VIRAL
19	2	3	0.011022	POSITIVE REGULATION
19	2	3	0.0075411	REGULATION VIRAL
19	2	3	0.00713918	LYSOSOME TRANSPORT
19	1	10	0.00520065	VIRAL
19	1	9	0.0108831	TRANSPORT
19	1	9	0.0100405	REGULATION
19	1	7	0.00418464	HOST
19	1	6	0.040956	AUTOPHAGY
19	1	6	0.00608457	PROCESS
19	1	4	0.0127904	MEDIATED
19	1	3	0.020256	VACUOLE
19	1	3	0.0171106	RESPONSE
19	1	3	0.011022	POSITIVE
19	1	3	0.0100744	ENDOSOME
19	1	3	0.00942659	PROTEIN
19	1	3	0.00713918	LYSOSOME
19	1	3	0.00688203	PATHWAY
19	1	3	0.00248004	MODULATION
20	3	11	0.00199687	GROWTH FACTOR BETA
20	3	11	0.00199687	TRANSFORMING GROWTH FACTOR
20	3	7	0.00142635	FACTOR BETA RECEPTOR
20	3	6	0.00166418	CELL FATE COMMITMENT
20	3	5	0.00619581	MUSCLE CELL DIFFERENTIATION
20	3	5	0.00298614	EPITHELIAL CELL DIFFERENTIATION
20	3	4	0.00367921	CELL DIFFERENTIATION INVOLVED
20	3	4	0.00271055	REGULATION CELLULAR RESPONSE
20	3	4	0.00228829	SMOOTH MUSCLE CELL
20	3	4	0.00164049	APOPTOTIC PROCESS INVOLVED
20	3	4	0.000598311	MUSCLE TISSUE REGENERATION
20	3	3	0.00736944	REGULATION KIDNEY DEVELOPMENT
20	3	3	0.00569006	MUSCLE TISSUE DEVELOPMENT
20	3	3	0.00501288	CARDIAC MUSCLE CELL
20	3	3	0.00492596	REGULATION EMBRYONIC DEVELOPMENT
20	3	3	0.00418338	REGULATION VASCULATURE DEVELOPMENT
20	3	3	0.00373108	POSITIVE REGULATION MUSCLE
20	3	3	0.00366006	BIOMINERAL TISSUE DEVELOPMENT
20	3	3	0.00366006	REGULATION BIOMINERAL TISSUE
20	3	3	0.00361166	RESPONSE TRANSFORMING GROWTH
20	3	3	0.00358631	REGULATION CARTILAGE DEVELOPMENT
20	3	3	0.00288664	NEGATIVE REGULATION MUSCLE
20	3	3	0.00286337	INVOLVED KIDNEY DEVELOPMENT
20	3	3	0.0021673	BETA RECEPTOR BINDING
20	3	3	0.00189513	CARDIAC MUSCLE TISSUE
20	3	3	0.00169826	BLOOD VESSEL MORPHOGENESIS
20	3	3	0.00165084	SERINE THREONINE KINASE
20	3	3	0.00163362	REGULATION STEM CELL
20	3	3	0.00151403	PROCESS INVOLVED DEVELOPMENT
20	3	3	0.00142038	REGULATION APOPTOTIC PROCESS
20	3	3	0.00141795	FACTOR RECEPTOR SIGNALING
20	3	3	0.00141795	GROWTH FACTOR RECEPTOR
20	3	3	0.00141795	RECEPTOR SIGNALING PATHWAY
20	3	3	0.0014069	REGULATION EXTRACELLULAR MATRIX
20	3	3	0.00125911	DOMAIN REGULATES TRANSCRIPTION
20	3	3	0.00125911	INTRACELLULAR DOMAIN REGULATES
20	3	3	0.00123993	CELL MIGRATION INVOLVED
20	3	3	0.00109451	VASCULAR SMOOTH MUSCLE
20	3	3	0.000762053	GLAND EPITHELIAL CELL
20	3	3	0.000762053	MAMMARY GLAND EPITHELIAL
20	3	3	0.000688701	REGULATION GONAD DEVELOPMENT
20	3	3	0.000577924	LENS FIBER CELL
20	2	25	0.00236351	NEGATIVE REGULATION
20	2	22	0.00313145	CELL DIFFERENTIATION
20	2	21	0.00322401	POSITIVE REGULATION
20	2	16	0.00198159	GROWTH FACTOR
20	2	13	0.0036744	MUSCLE CELL
20	2	11	0.00199687	FACTOR BETA
20	2	11	0.00199687	TRANSFORMING GROWTH
20	2	10	0.0025649	SIGNALING PATHWAY
20	2	10	0.00231818	GLAND DEVELOPMENT
20	2	9	0.00269441	MUSCLE TISSUE
20	2	9	0.00260186	CELL PROLIFERATION
20	2	9	0.00197919	EPITHELIAL CELL
20	2	8	0.00475317	REGULATION MUSCLE
20	2	8	0.00144536	BETA RECEPTOR
20	2	7	0.00307586	CARDIAC MUSCLE
20	2	7	0.00293438	MAMMARY GLAND
20	2	7	0.00250419	VASCULATURE DEVELOPMENT
20	2	7	0.00211786	CELL MIGRATION
20	2	7	0.00178578	APOPTOTIC PROCESS
20	2	7	0.000951582	CELL DEVELOPMENT
20	2	6	0.00511641	KIDNEY DEVELOPMENT
20	2	6	0.00467506	TISSUE DEVELOPMENT
20	2	6	0.00252242	CELLULAR RESPONSE
20	2	6	0.00201561	SMOOTH MUSCLE
20	2	6	0.00166418	CELL FATE
20	2	6	0.00166418	FATE COMMITMENT
20	2	6	0.00163563	RECEPTOR BINDING
20	2	6	0.00151155	BLOOD VESSEL
20	2	6	0.00144809	STEM CELL
20	2	6	0.00117971	SKELETAL MUSCLE
20	2	5	0.00304809	BRANCHING INVOLVED
20	2	5	0.00125293	MESODERM DEVELOPMENT
20	2	5	0.000808619	RECEPTOR ACTIVITY
20	2	4	0.0112976	EPITHELIAL TUBE
20	2	4	0.00367921	DIFFERENTIATION INVOLVED
20	2	4	0.00339595	GLAND MORPHOGENESIS
20	2	4	0.00325156	PROSTATE GLAND
20	2	4	0.00298894	CARTILAGE DEVELOPMENT
20	2	4	0.00271055	REGULATION CELLULAR
20	2	4	0.0018518	SMAD BINDING
20	2	4	0.0018477	VALVE DEVELOPMENT
20	2	4	0.00164049	PROCESS INVOLVED
20	2	4	0.00159026	WNT SIGNALING
20	2	4	0.00143894	EXTRACELLULAR MATRIX
20	2	4	0.00136011	ENDOTHELIAL CELL
20	2	4	0.000903304	MUSCLE ADAPTATION
20	2	4	0.000874259	RUNX3 REGULATES
20	2	4	0.000598311	TISSUE REGENERATION
20	2	3	0.00788636	EPITHELIUM DEVELOPMENT
20	2	3	0.00783993	MORPHOGENESIS EPITHELIAL
20	2	3	0.00736944	REGULATION KIDNEY
20	2	3	0.00654321	REGULATION MORPHOGENESIS
20	2	3	0.00522389	REGULATION EPITHELIAL
20	2	3	0.00492596	EMBRYONIC DEVELOPMENT
20	2	3	0.00492596	REGULATION EMBRYONIC
20	2	3	0.00418338	REGULATION VASCULATURE
20	2	3	0.00395604	REGULATION CELL
[truncated: 800 more rows]
