# Supplementary material for: An automatic integrative method for learning interpretable communities of biological pathways
Source: NAR Genom Bioinform. 2022 Jun 24;4(2):lqac044. doi: 10.1093/nargab/lqac044 (PMC9228877; doi:10.1093/nargab/lqac044)
Supplement: lqac044_Supplemental_Files [file lqac044_supplemental_files.zip › SuppTable3.csv]

com	gene	pval_corrected	counts_in_com	com_size	total_gene_appearances
1.0	ADH4	5.181006111040235e-57	37.0	492.0	42.0
1.0	CYP1A2	5.181006111040235e-57	37.0	492.0	42.0
1.0	CYP3A4	1.6056644674774997e-53	37.0	492.0	44.0
1.0	CYP2C8	2.5487036468146976e-53	32.0	492.0	34.0
1.0	AKR1C3	1.2737960528752171e-49	53.0	492.0	87.0
1.0	CYP2C9	1.7700214781108513e-49	30.0	492.0	32.0
1.0	CYP8B1	1.823541333105488e-47	30.0	492.0	33.0
1.0	ALDH1B1	7.685147863628942e-46	27.0	492.0	28.0
1.0	AKR1D1	1.2257442728701875e-45	28.0	492.0	30.0
1.0	CYP27A1	8.676717473437203e-44	30.0	492.0	35.0
1.0	CYP2C19	1.0187031504660779e-43	27.0	492.0	29.0
1.0	ALDH2	1.1241974917904273e-43	29.0	492.0	33.0
1.0	AKR1C1	4.9544339327516985e-42	34.0	492.0	45.0
1.0	CYP2D6	4.659021143120388e-40	24.0	492.0	25.0
1.0	CYP11A1	4.978674760169749e-40	28.0	492.0	33.0
1.0	CYP17A1	7.013973722619534e-40	25.0	492.0	27.0
1.0	ALDH7A1	7.840002450224954e-40	26.0	492.0	29.0
1.0	AKR1C2	8.446279962298687e-40	32.0	492.0	42.0
1.0	CYP11B1	1.1417626716800078e-38	29.0	492.0	36.0
1.0	CYP2A13	1.816543882594992e-38	22.0	492.0	22.0
1.0	HADHA	2.900481198974616e-38	34.0	492.0	48.0
1.0	CYP4F11	3.9449824171549616e-38	23.0	492.0	24.0
1.0	CYP11B2	5.241851472200829e-38	31.0	492.0	41.0
1.0	CYP46A1	5.809064396060462e-38	24.0	492.0	26.0
1.0	AKR1C4	3.05963102689117e-37	36.0	492.0	54.0
1.0	CYP2B6	1.5536394615132934e-36	21.0	492.0	21.0
1.0	SDHD	1.5536394615132934e-36	21.0	492.0	21.0
1.0	EHHADH	1.584093504073225e-36	27.0	492.0	33.0
1.0	MTRR	2.7800844738307356e-36	26.0	492.0	31.0
1.0	CYP2A7	3.3411341978730165e-36	22.0	492.0	23.0
1.0	CYP2U1	3.3411341978730165e-36	22.0	492.0	23.0
1.0	CYP4B1	3.3411341978730165e-36	22.0	492.0	23.0
1.0	TBXAS1	3.3411341978730165e-36	22.0	492.0	23.0
1.0	PHYH	4.1416819141830485e-36	25.0	492.0	29.0
1.0	CYP2R1	5.0503027021488673e-36	24.0	492.0	27.0
1.0	HSD17B4	6.234581559591314e-35	30.0	492.0	41.0
1.0	SDHA	1.3302624668071823e-34	20.0	492.0	20.0
1.0	CYP1A1	1.4031720018464687e-34	35.0	492.0	54.0
1.0	HSD3B1	2.8303289943154604e-34	21.0	492.0	22.0
1.0	CYP21A2	3.181975298746977e-34	24.0	492.0	28.0
1.0	CYP3A5	4.03035048865067e-34	23.0	492.0	26.0
1.0	CYP4A22	4.03035048865067e-34	23.0	492.0	26.0
1.0	GSTK1	4.03035048865067e-34	23.0	492.0	26.0
1.0	CYP2A6	1.1403972923304875e-32	19.0	492.0	19.0
1.0	CYP2S1	1.1403972923304875e-32	19.0	492.0	19.0
1.0	CYP4F3	1.1403972923304875e-32	19.0	492.0	19.0
1.0	CYP4F8	1.1403972923304875e-32	19.0	492.0	19.0
1.0	SDHC	1.1403972923304875e-32	19.0	492.0	19.0
1.0	CYP2F1	2.398099940104354e-32	20.0	492.0	21.0
1.0	HSD3B2	2.398099940104354e-32	20.0	492.0	21.0
1.0	CYP3A7	3.2021349046113334e-32	22.0	492.0	25.0
1.0	CYP2C18	3.2678174769913885e-32	21.0	492.0	23.0
1.0	CYP2J2	3.2678174769913885e-32	21.0	492.0	23.0
1.0	CYP39A1	3.2678174769913885e-32	21.0	492.0	23.0
1.0	ECHS1	3.2678174769913885e-32	21.0	492.0	23.0
1.0	SDHB	3.2678174769913885e-32	21.0	492.0	23.0
1.0	DLD	5.683513771750222e-32	29.0	492.0	41.0
1.0	ADH5	5.468379734433332e-31	24.0	492.0	30.0
1.0	CYP3A43	2.032239250381798e-30	19.0	492.0	20.0
1.0	CYP4F22	2.032239250381798e-30	19.0	492.0	20.0
1.0	ADH1C	2.686420250845682e-30	20.0	492.0	22.0
1.0	ALDH3A2	3.00729945850824e-30	28.0	492.0	40.0
1.0	CYP26A1	1.574287377340994e-29	24.0	492.0	31.0
1.0	PTGIS	2.4336896534496743e-29	30.0	492.0	46.0
1.0	GGT5	3.740843662621449e-29	23.0	492.0	29.0
1.0	NDUFAB1	3.740843662621449e-29	23.0	492.0	29.0
1.0	CYP2E1	3.751461262170174e-29	26.0	492.0	36.0
1.0	ADH1B	1.722443061629771e-28	18.0	492.0	19.0
1.0	ALDH9A1	1.9897077760280937e-28	20.0	492.0	23.0
1.0	P4HA2	1.9897077760280937e-28	20.0	492.0	23.0
1.0	ALOX5AP	1.0129659236339507e-27	23.0	492.0	30.0
1.0	MGST3	7.248069267700547e-27	16.0	492.0	16.0
1.0	ADH1A	1.0260258803678996e-26	20.0	492.0	24.0
1.0	NDUFS2	1.0260258803678996e-26	20.0	492.0	24.0
1.0	NDUFB8	1.460012116946215e-26	17.0	492.0	18.0
1.0	FDX2	1.5537833589438882e-26	19.0	492.0	22.0
1.0	P4HA3	1.5537833589438882e-26	19.0	492.0	22.0
1.0	ADH6	1.8004249278305256e-26	18.0	492.0	20.0
1.0	CYP27C1	1.8004249278305256e-26	18.0	492.0	20.0
1.0	CYP4F12	1.8004249278305256e-26	18.0	492.0	20.0
1.0	NDUFV2	1.8004249278305256e-26	18.0	492.0	20.0
1.0	ACOX2	2.1276654816805665e-26	27.0	492.0	41.0
1.0	CYP26C1	6.398476461513161e-26	22.0	492.0	29.0
1.0	GGT1	3.837091228644629e-25	25.0	492.0	37.0
1.0	MMACHC	3.9693258530406007e-25	23.0	492.0	32.0
1.0	CYP2W1	6.253821954210179e-25	15.0	492.0	15.0
1.0	GSTA1	6.253821954210179e-25	15.0	492.0	15.0
1.0	GSTT1	6.253821954210179e-25	15.0	492.0	15.0
1.0	DHRS9	7.544381621571385e-25	19.0	492.0	23.0
1.0	NDUFV1	7.544381621571385e-25	19.0	492.0	23.0
1.0	AKR1A1	1.2043039953491757e-24	18.0	492.0	21.0
1.0	SRD5A2	1.4663216461469542e-24	17.0	492.0	19.0
1.0	ACADM	1.0881250353055884e-23	20.0	492.0	26.0
1.0	ACOX3	2.1854406451221955e-23	22.0	492.0	31.0
1.0	P4HA1	2.6418261399551474e-23	19.0	492.0	24.0
1.0	GSTZ1	4.100074482700084e-23	25.0	492.0	39.0
1.0	AKR1B15	5.407646288820089e-23	14.0	492.0	14.0
1.0	ME3	5.407646288820089e-23	14.0	492.0	14.0
1.0	PTGS1	5.407646288820089e-23	14.0	492.0	14.0
1.0	NDUFA9	5.478268460109758e-23	18.0	492.0	22.0
1.0	NDUFS1	5.478268460109758e-23	18.0	492.0	22.0
1.0	HADHB	7.518468887681978e-23	21.0	492.0	29.0
1.0	ALKBH3	9.253770343268284e-23	17.0	492.0	20.0
1.0	GSTO2	9.253770343268284e-23	17.0	492.0	20.0
1.0	AOC2	1.0489973353484397e-22	15.0	492.0	16.0
1.0	NDUFA1	1.0489973353484397e-22	15.0	492.0	16.0
1.0	NDUFA10	1.0489973353484397e-22	15.0	492.0	16.0
1.0	NDUFA3	1.0489973353484397e-22	15.0	492.0	16.0
1.0	NDUFA5	1.0489973353484397e-22	15.0	492.0	16.0
1.0	NDUFA6	1.0489973353484397e-22	15.0	492.0	16.0
1.0	NDUFB1	1.0489973353484397e-22	15.0	492.0	16.0
1.0	NDUFB10	1.0489973353484397e-22	15.0	492.0	16.0
1.0	NDUFB2	1.0489973353484397e-22	15.0	492.0	16.0
1.0	NDUFB3	1.0489973353484397e-22	15.0	492.0	16.0
1.0	NDUFB4	1.0489973353484397e-22	15.0	492.0	16.0
1.0	NDUFB5	1.0489973353484397e-22	15.0	492.0	16.0
1.0	NDUFB6	1.0489973353484397e-22	15.0	492.0	16.0
1.0	NDUFB7	1.0489973353484397e-22	15.0	492.0	16.0
1.0	NDUFC1	1.0489973353484397e-22	15.0	492.0	16.0
1.0	NDUFS5	1.0489973353484397e-22	15.0	492.0	16.0
1.0	ADH7	1.8810221211476355e-22	24.0	492.0	37.0
1.0	AKR1B10	2.3954045007675124e-22	20.0	492.0	27.0
1.0	DDC	2.3954045007675124e-22	20.0	492.0	27.0
1.0	ACOX1	1.710452050542238e-21	24.0	492.0	38.0
1.0	AMACR	1.782049710877234e-21	18.0	492.0	23.0
1.0	ALDH3A1	3.92126388004838e-21	17.0	492.0	21.0
1.0	FDXR	3.92126388004838e-21	17.0	492.0	21.0
1.0	P4HTM	3.92126388004838e-21	17.0	492.0	21.0
1.0	PCCA	4.215881623785448e-21	20.0	492.0	28.0
1.0	AKR7A2	4.687570908777874e-21	13.0	492.0	13.0
1.0	HSD17B11	4.687570908777874e-21	13.0	492.0	13.0
1.0	TXNRD3	4.687570908777874e-21	13.0	492.0	13.0
1.0	AGPS	7.039185196750751e-21	16.0	492.0	19.0
1.0	HSD3B7	7.039185196750751e-21	16.0	492.0	19.0
1.0	NDUFS6	7.039185196750751e-21	16.0	492.0	19.0
1.0	NDUFS8	7.039185196750751e-21	16.0	492.0	19.0
1.0	FMO3	8.889578772035565e-21	14.0	492.0	15.0
1.0	ACADS	9.593313995153635e-21	15.0	492.0	17.0
1.0	NDUFA2	9.593313995153635e-21	15.0	492.0	17.0
1.0	NDUFA8	9.593313995153635e-21	15.0	492.0	17.0
1.0	NDUFB9	9.593313995153635e-21	15.0	492.0	17.0
1.0	NDUFV3	9.593313995153635e-21	15.0	492.0	17.0
1.0	AOX1	1.4127684703388947e-20	19.0	492.0	26.0
1.0	FDX1	1.520727498043556e-20	21.0	492.0	31.0
1.0	DUOX1	4.322683174934662e-20	18.0	492.0	24.0
1.0	HSD17B1	4.322683174934662e-20	18.0	492.0	24.0
1.0	ACAA1	6.07089922965119e-20	20.0	492.0	29.0
1.0	CYP19A1	1.0749935905687735e-19	28.0	492.0	52.0
1.0	AKR1B1	1.3196505806688296e-19	26.0	492.0	46.0
1.0	HADH	1.6795238279969942e-19	21.0	492.0	32.0
1.0	CYP24A1	2.2941946699249767e-19	19.0	492.0	27.0
1.0	GGT7	2.2941946699249767e-19	19.0	492.0	27.0
1.0	RDH8	2.7607185501395525e-19	16.0	492.0	20.0
1.0	CBR3	4.0750591344456996e-19	12.0	492.0	12.0
1.0	OGFOD2	4.0750591344456996e-19	12.0	492.0	12.0
1.0	OGFOD3	4.0750591344456996e-19	12.0	492.0	12.0
1.0	NDUFC2	5.29167153297636e-19	15.0	492.0	18.0
1.0	UGT2B11	5.29167153297636e-19	15.0	492.0	18.0
1.0	UGT2B7	5.29167153297636e-19	15.0	492.0	18.0
1.0	ALDH1L1	7.530406605248015e-19	13.0	492.0	14.0
1.0	CHDH	7.530406605248015e-19	13.0	492.0	14.0
1.0	COQ6	7.530406605248015e-19	13.0	492.0	14.0
1.0	HSD17B7	7.530406605248015e-19	13.0	492.0	14.0
1.0	MT-ND1	7.530406605248015e-19	13.0	492.0	14.0
1.0	ACO2	7.691866650964255e-19	14.0	492.0	16.0
1.0	UQCRFS1	7.691866650964255e-19	14.0	492.0	16.0
1.0	GPX4	8.098848276556883e-19	18.0	492.0	25.0
1.0	NDUFS7	2.6234110479775483e-18	17.0	492.0	23.0
1.0	CYP4A11	3.945894444029281e-18	25.0	492.0	45.0
1.0	DAO	7.607351659849289e-18	16.0	492.0	21.0
1.0	LTC4S	7.607351659849289e-18	16.0	492.0	21.0
1.0	MT-ND4	7.607351659849289e-18	16.0	492.0	21.0
1.0	UGT1A3	1.2074221986961507e-17	18.0	492.0	26.0
1.0	UGT1A4	1.2074221986961507e-17	18.0	492.0	26.0
1.0	SCP2	1.2176704530800425e-17	27.0	492.0	52.0
1.0	ALDH1A3	1.871622146899436e-17	22.0	492.0	37.0
1.0	ME2	1.906696945553285e-17	15.0	492.0	19.0
1.0	MMAB	1.906696945553285e-17	15.0	492.0	19.0
1.0	P3H2	1.906696945553285e-17	15.0	492.0	19.0
1.0	P3H3	1.906696945553285e-17	15.0	492.0	19.0
1.0	CYP7B1	2.1876995542079138e-17	23.0	492.0	40.0
1.0	UGT1A9	3.369718463077444e-17	19.0	492.0	29.0
1.0	CYP2D7	3.554509989318549e-17	11.0	492.0	11.0
1.0	CYP2G1P	3.554509989318549e-17	11.0	492.0	11.0
1.0	GSTA3	3.554509989318549e-17	11.0	492.0	11.0
1.0	LDHAL6A	3.554509989318549e-17	11.0	492.0	11.0
1.0	LDHAL6B	3.554509989318549e-17	11.0	492.0	11.0
1.0	HBQ1	3.9228051942985596e-17	14.0	492.0	17.0
1.0	HSD17B6	3.9228051942985596e-17	14.0	492.0	17.0
1.0	PTGES2	4.496732312859861e-17	17.0	492.0	24.0
1.0	HSD17B2	6.120954739270537e-17	13.0	492.0	15.0
1.0	MT-ND5	6.120954739270537e-17	13.0	492.0	15.0
1.0	UQCR10	6.120954739270537e-17	13.0	492.0	15.0
1.0	UQCRB	6.120954739270537e-17	13.0	492.0	15.0
1.0	ALDH1L2	6.374840347471061e-17	12.0	492.0	13.0
1.0	FMO2	6.374840347471061e-17	12.0	492.0	13.0
1.0	HSD17B14	6.374840347471061e-17	12.0	492.0	13.0
1.0	IDH3B	6.374840347471061e-17	12.0	492.0	13.0
1.0	NDUFA12	6.374840347471061e-17	12.0	492.0	13.0
1.0	UQCR11	6.374840347471061e-17	12.0	492.0	13.0
1.0	UQCRH	6.374840347471061e-17	12.0	492.0	13.0
1.0	CYP4F2	9.284639925176715e-17	25.0	492.0	47.0
1.0	CYP1B1	1.2212533162477345e-16	28.0	492.0	57.0
1.0	MAOA	1.4691846651730964e-16	18.0	492.0	27.0
1.0	GGT6	1.545390902397156e-16	16.0	492.0	22.0
1.0	NDUFS3	1.545390902397156e-16	16.0	492.0	22.0
1.0	ACOT8	3.1690251358337746e-16	19.0	492.0	30.0
1.0	GSR	3.1690251358337746e-16	19.0	492.0	30.0
1.0	MMUT	3.1690251358337746e-16	19.0	492.0	30.0
1.0	MTR	3.1690251358337746e-16	19.0	492.0	30.0
1.0	ACAT2	4.783508224808957e-16	15.0	492.0	20.0
1.0	GLRX2	4.783508224808957e-16	15.0	492.0	20.0
1.0	KYAT1	4.783508224808957e-16	15.0	492.0	20.0
1.0	NDUFA7	4.783508224808957e-16	15.0	492.0	20.0
1.0	NDUFS4	4.783508224808957e-16	15.0	492.0	20.0
1.0	PECR	4.783508224808957e-16	15.0	492.0	20.0
1.0	HSD17B8	6.12128792178291e-16	17.0	492.0	25.0
1.0	OGDH	6.12128792178291e-16	17.0	492.0	25.0
1.0	ACOXL	1.2876553776721596e-15	14.0	492.0	18.0
1.0	DDO	1.2876553776721596e-15	14.0	492.0	18.0
1.0	ETFDH	1.2876553776721596e-15	14.0	492.0	18.0
1.0	PLOD2	1.2876553776721596e-15	14.0	492.0	18.0
1.0	TDO2	1.2876553776721596e-15	14.0	492.0	18.0
1.0	BAAT	1.4911369998955534e-15	18.0	492.0	28.0
1.0	HSD17B3	2.859996208878079e-15	13.0	492.0	16.0
1.0	MT-ND6	2.859996208878079e-15	13.0	492.0	16.0
1.0	UGT1A5	2.859996208878079e-15	13.0	492.0	16.0
1.0	UGT2A3	2.859996208878079e-15	13.0	492.0	16.0
1.0	UGT2B15	2.859996208878079e-15	13.0	492.0	16.0
1.0	UGT2B17	2.859996208878079e-15	13.0	492.0	16.0
1.0	UGT2B28	2.859996208878079e-15	13.0	492.0	16.0
1.0	UGT2B4	2.859996208878079e-15	13.0	492.0	16.0
1.0	AKR1C8P	3.1128523380062717e-15	10.0	492.0	10.0
1.0	CBR1	3.1128523380062717e-15	10.0	492.0	10.0
1.0	FMO4	3.1128523380062717e-15	10.0	492.0	10.0
1.0	FMO5	3.1128523380062717e-15	10.0	492.0	10.0
1.0	GSTA5	3.1128523380062717e-15	10.0	492.0	10.0
1.0	GSTT2	3.1128523380062717e-15	10.0	492.0	10.0
1.0	LDHD	3.1128523380062717e-15	10.0	492.0	10.0
1.0	PPOX	3.1128523380062717e-15	10.0	492.0	10.0
1.0	PTGR1	3.1128523380062717e-15	10.0	492.0	10.0
1.0	SRD5A1	3.6162252825699835e-15	22.0	492.0	40.0
1.0	ECI1	4.825841765275865e-15	12.0	492.0	14.0
1.0	FMO1	4.825841765275865e-15	12.0	492.0	14.0
1.0	UGT2B10	4.825841765275865e-15	12.0	492.0	14.0
1.0	GSTM5	5.390952979419122e-15	11.0	492.0	12.0
1.0	IDH3A	5.390952979419122e-15	11.0	492.0	12.0
1.0	IL4I1	5.390952979419122e-15	11.0	492.0	12.0
1.0	LDHB	5.390952979419122e-15	11.0	492.0	12.0
1.0	MSMO1	5.390952979419122e-15	11.0	492.0	12.0
1.0	OGDHL	5.390952979419122e-15	11.0	492.0	12.0
1.0	PTGDS	5.390952979419122e-15	11.0	492.0	12.0
1.0	ECI2	6.795789658521848e-15	17.0	492.0	26.0
1.0	DHRS3	8.798803557032555e-15	15.0	492.0	21.0
1.0	GPX2	8.798803557032555e-15	15.0	492.0	21.0
1.0	CYP7A1	9.732231438394066e-15	24.0	492.0	47.0
1.0	ALDH1A1	1.826753620869839e-14	19.0	492.0	32.0
1.0	HMGCL	2.0431733755226235e-14	21.0	492.0	38.0
1.0	ALDH3B2	2.91622898997463e-14	14.0	492.0	19.0
1.0	DHRS4	2.91622898997463e-14	14.0	492.0	19.0
1.0	TPH2	2.91622898997463e-14	14.0	492.0	19.0
1.0	ALOX5	2.9755293242805694e-14	16.0	492.0	24.0
1.0	HSD11B2	2.9755293242805694e-14	16.0	492.0	24.0
1.0	BDH2	8.469181958859026e-14	13.0	492.0	17.0
1.0	IDH3G	8.469181958859026e-14	13.0	492.0	17.0
1.0	TAT	8.469181958859026e-14	13.0	492.0	17.0
1.0	UGT2A1	8.469181958859026e-14	13.0	492.0	17.0
1.0	DBH	1.1491015128251915e-13	19.0	492.0	33.0
1.0	GSTM4	1.237862347853144e-13	15.0	492.0	22.0
1.0	CBLIF	2.0437008123436388e-13	12.0	492.0	15.0
1.0	HBM	2.0437008123436388e-13	12.0	492.0	15.0
1.0	HDC	2.0437008123436388e-13	12.0	492.0	15.0
1.0	HSD11B1	2.0437008123436388e-13	12.0	492.0	15.0
1.0	IDO2	2.0437008123436388e-13	12.0	492.0	15.0
1.0	TCN2	2.0437008123436388e-13	12.0	492.0	15.0
1.0	UQCRQ	2.0437008123436388e-13	12.0	492.0	15.0
1.0	BLVRB	2.739228117951376e-13	9.0	492.0	9.0
1.0	CYP4X1	2.739228117951376e-13	9.0	492.0	9.0
1.0	CYP4Z1	2.739228117951376e-13	9.0	492.0	9.0
1.0	TXNDC2	2.739228117951376e-13	9.0	492.0	9.0
1.0	PDHA1	2.99739162289213e-13	16.0	492.0	25.0
1.0	PDHA2	2.99739162289213e-13	16.0	492.0	25.0
1.0	PDHB	2.99739162289213e-13	16.0	492.0	25.0
1.0	ALDH4A1	3.760933567520301e-13	11.0	492.0	13.0
1.0	GLRX5	3.760933567520301e-13	11.0	492.0	13.0
1.0	SUOX	3.760933567520301e-13	11.0	492.0	13.0
1.0	MARC1	4.55156416665696e-13	10.0	492.0	11.0
1.0	MARC2	4.55156416665696e-13	10.0	492.0	11.0
1.0	RDH14	4.55156416665696e-13	10.0	492.0	11.0
1.0	SQOR	4.55156416665696e-13	10.0	492.0	11.0
1.0	TMLHE	4.55156416665696e-13	10.0	492.0	11.0
1.0	MAOB	4.557679497880149e-13	21.0	492.0	40.0
1.0	AOC3	4.817385456581048e-13	14.0	492.0	20.0
1.0	HAAO	4.817385456581048e-13	14.0	492.0	20.0
1.0	HAO2	4.817385456581048e-13	14.0	492.0	20.0
1.0	OGFOD1	4.817385456581048e-13	14.0	492.0	20.0
1.0	PCCB	4.817385456581048e-13	14.0	492.0	20.0
1.0	TPH1	4.817385456581048e-13	14.0	492.0	20.0
1.0	CYP26B1	4.844659705951018e-13	24.0	492.0	50.0
1.0	CBS	4.957903602738355e-13	17.0	492.0	28.0
1.0	MGST2	4.957903602738355e-13	17.0	492.0	28.0
1.0	MGST1	6.256696489700457e-13	18.0	492.0	31.0
1.0	UGT1A7	6.256696489700457e-13	18.0	492.0	31.0
1.0	ALDH3B1	1.3793080103454647e-12	15.0	492.0	23.0
1.0	CYC1	1.3793080103454647e-12	15.0	492.0	23.0
1.0	AADAT	1.7148204312539416e-12	13.0	492.0	18.0
1.0	ACAD9	1.7148204312539416e-12	13.0	492.0	18.0
1.0	BCO1	1.7148204312539416e-12	13.0	492.0	18.0
1.0	CH25H	1.7148204312539416e-12	13.0	492.0	18.0
1.0	HBD	1.7148204312539416e-12	13.0	492.0	18.0
1.0	HBE1	1.7148204312539416e-12	13.0	492.0	18.0
1.0	MT-ND2	1.7148204312539416e-12	13.0	492.0	18.0
1.0	TXNRD2	1.7148204312539416e-12	13.0	492.0	18.0
1.0	MCCC1	2.5202823807408847e-12	16.0	492.0	26.0
1.0	UGT1A8	3.2933447960382763e-12	19.0	492.0	35.0
1.0	CYP51A1	3.623142128150796e-12	18.0	492.0	32.0
1.0	ME1	3.623142128150796e-12	18.0	492.0	32.0
1.0	UQCRC1	5.398103231918273e-12	12.0	492.0	16.0
1.0	HBZ	6.0718497141392055e-12	14.0	492.0	21.0
1.0	PLOD1	6.0718497141392055e-12	14.0	492.0	21.0
1.0	EGLN3	1.2532350375245942e-11	15.0	492.0	24.0
1.0	HACL1	1.2532350375245942e-11	15.0	492.0	24.0
1.0	D2HGDH	1.425102906931255e-11	11.0	492.0	14.0
1.0	GSTA4	1.425102906931255e-11	11.0	492.0	14.0
1.0	LDHC	1.425102906931255e-11	11.0	492.0	14.0
1.0	PAH	1.425102906931255e-11	11.0	492.0	14.0
1.0	AHCY	1.8046392888975576e-11	16.0	492.0	27.0
1.0	DUOX2	1.8046392888975576e-11	16.0	492.0	27.0
1.0	HBA1	1.8046392888975576e-11	16.0	492.0	27.0
1.0	HBA2	1.8046392888975576e-11	16.0	492.0	27.0
1.0	EGLN2	1.8814754711929947e-11	18.0	492.0	33.0
1.0	PAM	2.0195869389539657e-11	17.0	492.0	30.0
1.0	SRD5A3	2.0195869389539657e-11	17.0	492.0	30.0
1.0	DHRS11	2.4247704881453496e-11	8.0	492.0	8.0
1.0	GSTT2B	2.4247704881453496e-11	8.0	492.0	8.0
1.0	MT-ND4L	2.4247704881453496e-11	8.0	492.0	8.0
1.0	PTGR2	2.4247704881453496e-11	8.0	492.0	8.0
1.0	ACOT4	2.5207620913141007e-11	13.0	492.0	19.0
1.0	CYP4V2	2.5207620913141007e-11	13.0	492.0	19.0
1.0	HPGDS	2.5207620913141007e-11	13.0	492.0	19.0
1.0	MT-ND3	2.5207620913141007e-11	13.0	492.0	19.0
1.0	CYP27B1	2.8043429773692183e-11	26.0	492.0	61.0
1.0	CBSL	2.8883395274623637e-11	10.0	492.0	12.0
1.0	CHAC2	2.8883395274623637e-11	10.0	492.0	12.0
1.0	CSAD	2.8883395274623637e-11	10.0	492.0	12.0
1.0	CYB5R2	2.8883395274623637e-11	10.0	492.0	12.0
1.0	DMGDH	2.8883395274623637e-11	10.0	492.0	12.0
1.0	ETFA	2.8883395274623637e-11	10.0	492.0	12.0
1.0	ETHE1	2.8883395274623637e-11	10.0	492.0	12.0
1.0	GADL1	2.8883395274623637e-11	10.0	492.0	12.0
1.0	MOXD1	2.8883395274623637e-11	10.0	492.0	12.0
1.0	MOXD2P	2.8883395274623637e-11	10.0	492.0	12.0
1.0	ACADSB	3.833418474768167e-11	9.0	492.0	10.0
1.0	ALDH8A1	3.833418474768167e-11	9.0	492.0	10.0
1.0	BCKDHA	3.833418474768167e-11	9.0	492.0	10.0
1.0	SARDH	3.833418474768167e-11	9.0	492.0	10.0
1.0	UQCRHL	3.833418474768167e-11	9.0	492.0	10.0
1.0	CBR4	6.05829091870789e-11	14.0	492.0	22.0
1.0	QDPR	6.05829091870789e-11	14.0	492.0	22.0
1.0	UGT1A1	8.688451612736869e-11	23.0	492.0	51.0
1.0	DECR2	9.664434638066305e-11	12.0	492.0	17.0
1.0	HBG1	9.664434638066305e-11	12.0	492.0	17.0
1.0	HBG2	9.664434638066305e-11	12.0	492.0	17.0
1.0	RDH11	1.07306442266503e-10	17.0	492.0	31.0
1.0	NDUFA4	1.119522690299057e-10	16.0	492.0	28.0
1.0	ACADL	2.562123457215016e-10	19.0	492.0	38.0
1.0	GSTM1	2.822362359544945e-10	13.0	492.0	20.0
1.0	RDH12	2.822362359544945e-10	13.0	492.0	20.0
1.0	UGT1A6	2.822362359544945e-10	13.0	492.0	20.0
1.0	MOCOS	3.3132929393795205e-10	11.0	492.0	15.0
1.0	LDHA	4.933077334187536e-10	14.0	492.0	23.0
1.0	SHMT2	5.123148962936434e-10	17.0	492.0	32.0
1.0	BBOX1	9.641839445230627e-10	10.0	492.0	13.0
1.0	CRABP1	9.641839445230627e-10	10.0	492.0	13.0
1.0	ACOT2	1.251214067046623e-09	12.0	492.0	18.0
1.0	BHMT	1.251214067046623e-09	12.0	492.0	18.0
1.0	DHCR7	1.251214067046623e-09	12.0	492.0	18.0
1.0	PNPO	1.251214067046623e-09	12.0	492.0	18.0
1.0	RNLS	1.251214067046623e-09	12.0	492.0	18.0
1.0	IDH1	1.7886138490474524e-09	20.0	492.0	43.0
1.0	BDH1	2.162501448718847e-09	7.0	492.0	7.0
1.0	CYP20A1	2.162501448718847e-09	7.0	492.0	7.0
1.0	FAHD1	2.162501448718847e-09	7.0	492.0	7.0
1.0	FAXDC2	2.162501448718847e-09	7.0	492.0	7.0
1.0	HMGCLL1	2.162501448718847e-09	7.0	492.0	7.0
1.0	PRXL2B	2.162501448718847e-09	7.0	492.0	7.0
1.0	QSOX2	2.162501448718847e-09	7.0	492.0	7.0
1.0	UROD	2.162501448718847e-09	7.0	492.0	7.0
1.0	UROS	2.162501448718847e-09	7.0	492.0	7.0
1.0	ACAD10	2.176684488219501e-09	9.0	492.0	11.0
1.0	ACAD11	2.176684488219501e-09	9.0	492.0	11.0
1.0	ALKBH2	2.176684488219501e-09	9.0	492.0	11.0
1.0	CS	2.176684488219501e-09	9.0	492.0	11.0
1.0	DHTKD1	2.176684488219501e-09	9.0	492.0	11.0
1.0	IYD	2.176684488219501e-09	9.0	492.0	11.0
1.0	ACAD8	3.21644969268819e-09	8.0	492.0	9.0
1.0	ADI1	3.21644969268819e-09	8.0	492.0	9.0
1.0	BLVRA	3.21644969268819e-09	8.0	492.0	9.0
1.0	COQ10A	3.21644969268819e-09	8.0	492.0	9.0
1.0	COQ10B	3.21644969268819e-09	8.0	492.0	9.0
1.0	DHDH	3.21644969268819e-09	8.0	492.0	9.0
1.0	HIBADH	3.21644969268819e-09	8.0	492.0	9.0
1.0	HPD	3.21644969268819e-09	8.0	492.0	9.0
1.0	NDUFA11	3.21644969268819e-09	8.0	492.0	9.0
1.0	NXN	3.21644969268819e-09	8.0	492.0	9.0
1.0	PRODH2	3.21644969268819e-09	8.0	492.0	9.0
1.0	DECR1	5.1790908389230205e-09	11.0	492.0	16.0
1.0	GRHPR	5.1790908389230205e-09	11.0	492.0	16.0
1.0	GOT2	5.4896881421662924e-09	18.0	492.0	37.0
1.0	HAO1	1.2328276189178287e-08	12.0	492.0	19.0
1.0	PAOX	1.2328276189178287e-08	12.0	492.0	19.0
1.0	TPO	1.2328276189178287e-08	12.0	492.0	19.0
1.0	MT-CO1	1.717975326053063e-08	15.0	492.0	28.0
1.0	COX15	1.8133466958958806e-08	13.0	492.0	22.0
1.0	GSTM3	1.8133466958958806e-08	13.0	492.0	22.0
1.0	MMAA	1.8133466958958806e-08	13.0	492.0	22.0
1.0	UGT1A10	1.8133466958958806e-08	13.0	492.0	22.0
1.0	PIPOX	1.9426046529467692e-08	10.0	492.0	14.0
1.0	RDH16	1.9426046529467692e-08	10.0	492.0	14.0
1.0	CYB5R3	1.9596531057663005e-08	14.0	492.0	25.0
1.0	ACAT1	3.141739538565588e-08	19.0	492.0	42.0
1.0	DHFR2	5.8372311025436675e-08	11.0	492.0	17.0
1.0	GSTA2	5.8372311025436675e-08	11.0	492.0	17.0
1.0	TM7SF2	5.8372311025436675e-08	11.0	492.0	17.0
1.0	UGDH	5.8372311025436675e-08	11.0	492.0	17.0
1.0	COQ2	6.281141781343207e-08	9.0	492.0	12.0
1.0	CYB5R4	6.281141781343207e-08	9.0	492.0	12.0
1.0	GLO1	6.281141781343207e-08	9.0	492.0	12.0
1.0	AGXT	7.60535300594651e-08	15.0	492.0	29.0
1.0	GCDH	7.60535300594651e-08	15.0	492.0	29.0
1.0	P3H1	7.60535300594651e-08	15.0	492.0	29.0
1.0	SQLE	9.63050402021333e-08	12.0	492.0	20.0
1.0	DLAT	9.944034640360689e-08	14.0	492.0	26.0
1.0	COX10	1.1027446731844268e-07	13.0	492.0	23.0
1.0	PTGES	1.1027446731844268e-07	13.0	492.0	23.0
1.0	POR	1.3508609132767867e-07	21.0	492.0	51.0
1.0	COQ7	1.6001352796939257e-07	8.0	492.0	10.0
1.0	MCEE	1.6001352796939257e-07	8.0	492.0	10.0
1.0	MECR	1.6001352796939257e-07	8.0	492.0	10.0
1.0	PDIA4	1.6001352796939257e-07	8.0	492.0	10.0
1.0	PC	1.886975865083222e-07	16.0	492.0	33.0
1.0	CRYZL1	1.9474150341541795e-07	6.0	492.0	6.0
1.0	CYP4Z2P	1.9474150341541795e-07	6.0	492.0	6.0
1.0	HYI	1.9474150341541795e-07	6.0	492.0	6.0
1.0	NDUFC2-KCTD14	1.9474150341541795e-07	6.0	492.0	6.0
1.0	SDR42E1	1.9474150341541795e-07	6.0	492.0	6.0
1.0	SDR42E2	1.9474150341541795e-07	6.0	492.0	6.0
1.0	SH3BGRL3	1.9474150341541795e-07	6.0	492.0	6.0
1.0	CRYL1	2.6128054637036245e-07	10.0	492.0	15.0
1.0	GFER	2.6128054637036245e-07	10.0	492.0	15.0
1.0	GGCT	2.6128054637036245e-07	10.0	492.0	15.0
1.0	GPX3	2.6128054637036245e-07	10.0	492.0	15.0
1.0	NUDT19	2.6128054637036245e-07	10.0	492.0	15.0
1.0	RDH13	2.6128054637036245e-07	10.0	492.0	15.0
1.0	NDUFB11	2.6830910311009096e-07	7.0	492.0	8.0
1.0	TXNDC17	2.6830910311009096e-07	7.0	492.0	8.0
1.0	UQCRFS1P1	2.6830910311009096e-07	7.0	492.0	8.0
1.0	ALOXE3	5.00904001435016e-07	11.0	492.0	18.0
1.0	RDH5	5.00904001435016e-07	11.0	492.0	18.0
1.0	SPR	5.00904001435016e-07	11.0	492.0	18.0
1.0	GOT1	5.119014724143362e-07	18.0	492.0	41.0
1.0	ACOT12	6.165270397547086e-07	12.0	492.0	21.0
1.0	DHCR24	6.165270397547086e-07	12.0	492.0	21.0
1.0	TXNRD1	6.369526542019104e-07	16.0	492.0	34.0
1.0	CA4	1.0765567731777255e-06	9.0	492.0	13.0
1.0	IDI2	1.0765567731777255e-06	9.0	492.0	13.0
1.0	MTHFD2	1.0765567731777255e-06	9.0	492.0	13.0
1.0	MTHFD2L	1.0765567731777255e-06	9.0	492.0	13.0
1.0	NDOR1	1.0765567731777255e-06	9.0	492.0	13.0
1.0	STEAP4	1.0765567731777255e-06	9.0	492.0	13.0
1.0	TCN1	1.0765567731777255e-06	9.0	492.0	13.0
1.0	TXN2	1.0765567731777255e-06	9.0	492.0	13.0
1.0	HSD17B12	1.1090133651457693e-06	15.0	492.0	31.0
1.0	EGLN1	2.000952757388987e-06	16.0	492.0	35.0
1.0	CYB5R1	2.53032840335734e-06	10.0	492.0	16.0
1.0	MDH1	2.53032840335734e-06	10.0	492.0	16.0
1.0	MIOX	2.53032840335734e-06	10.0	492.0	16.0
1.0	NSDHL	2.53032840335734e-06	10.0	492.0	16.0
1.0	RIOX1	2.53032840335734e-06	10.0	492.0	16.0
1.0	SC5D	2.53032840335734e-06	10.0	492.0	16.0
1.0	COX5A	2.6211366895773137e-06	13.0	492.0	25.0
1.0	COX6B1	2.6211366895773137e-06	13.0	492.0	25.0
1.0	COX6C	2.6211366895773137e-06	13.0	492.0	25.0
1.0	COX7B	2.6211366895773137e-06	13.0	492.0	25.0
1.0	COX7C	2.6211366895773137e-06	13.0	492.0	25.0
1.0	COX8A	2.6211366895773137e-06	13.0	492.0	25.0
1.0	ALDH1A2	2.8913338675234396e-06	17.0	492.0	39.0
1.0	GLDC	3.323380890306994e-06	12.0	492.0	22.0
1.0	NDUFAF2	3.323380890306994e-06	12.0	492.0	22.0
1.0	FDFT1	3.4163316291356033e-06	11.0	492.0	19.0
1.0	MICAL2	3.4163316291356033e-06	11.0	492.0	19.0
1.0	MTHFS	3.4163316291356033e-06	11.0	492.0	19.0
1.0	KMO	3.5594883640320624e-06	18.0	492.0	43.0
1.0	SHMT1	3.5594883640320624e-06	18.0	492.0	43.0
1.0	DHFR	3.889070387599477e-06	19.0	492.0	47.0
1.0	ACOT1	3.89910868223466e-06	8.0	492.0	11.0
1.0	IVD	3.89910868223466e-06	8.0	492.0	11.0
1.0	SULT1B1	3.89910868223466e-06	8.0	492.0	11.0
1.0	COX7A2L	6.530311501448019e-06	14.0	492.0	29.0
1.0	COX4I1	1.0598754417844182e-05	13.0	492.0	26.0
1.0	GAD1	1.0598754417844182e-05	13.0	492.0	26.0
1.0	GAD2	1.0598754417844182e-05	13.0	492.0	26.0
1.0	CA13	1.137609730042579e-05	7.0	492.0	9.0
1.0	CA14	1.137609730042579e-05	7.0	492.0	9.0
1.0	CA5A	1.137609730042579e-05	7.0	492.0	9.0
1.0	GPX6	1.137609730042579e-05	7.0	492.0	9.0
1.0	HGD	1.137609730042579e-05	7.0	492.0	9.0
1.0	MMADHC	1.137609730042579e-05	7.0	492.0	9.0
1.0	MRI1	1.137609730042579e-05	7.0	492.0	9.0
1.0	NDUFAF1	1.137609730042579e-05	7.0	492.0	9.0
1.0	SMOX	1.137609730042579e-05	7.0	492.0	9.0
1.0	SMS	1.137609730042579e-05	7.0	492.0	9.0
1.0	PHGDH	1.225127443394149e-05	9.0	492.0	14.0
1.0	MT-CO2	1.629194491566573e-05	16.0	492.0	37.0
1.0	ADHFE1	1.7769179628138758e-05	5.0	492.0	5.0
1.0	AKR1E2	1.7769179628138758e-05	5.0	492.0	5.0
1.0	CYB561D2	1.7769179628138758e-05	5.0	492.0	5.0
1.0	HMBS	1.7769179628138758e-05	5.0	492.0	5.0
1.0	L2HGDH	1.7769179628138758e-05	5.0	492.0	5.0
1.0	DCXR	1.8694827962705166e-05	10.0	492.0	17.0
1.0	MDH2	1.8694827962705166e-05	10.0	492.0	17.0
1.0	OPLAH	1.8694827962705166e-05	10.0	492.0	17.0
1.0	ALAS1	1.916717908168083e-05	11.0	492.0	20.0
1.0	FECH	1.916717908168083e-05	11.0	492.0	20.0
1.0	KYNU	1.916717908168083e-05	11.0	492.0	20.0
1.0	ACOT7	2.176239379591965e-05	14.0	492.0	30.0
1.0	ADO	2.217578861450159e-05	6.0	492.0	7.0
1.0	AKR7A3	2.217578861450159e-05	6.0	492.0	7.0
1.0	CA8	2.217578861450159e-05	6.0	492.0	7.0
1.0	DIO1	2.217578861450159e-05	6.0	492.0	7.0
1.0	FAR2	2.217578861450159e-05	6.0	492.0	7.0
1.0	HAL	2.217578861450159e-05	6.0	492.0	7.0
1.0	SDHAF4	2.217578861450159e-05	6.0	492.0	7.0
1.0	NOS2	2.5506622462042755e-05	24.0	492.0	71.0
1.0	COX6A1	3.853628267050212e-05	13.0	492.0	27.0
1.0	HLCS	3.853628267050212e-05	13.0	492.0	27.0
1.0	DLST	5.560874450012459e-05	8.0	492.0	12.0
1.0	FAR1	5.560874450012459e-05	8.0	492.0	12.0
1.0	FTH1P19	5.560874450012459e-05	8.0	492.0	12.0
1.0	FTHL17	5.560874450012459e-05	8.0	492.0	12.0
1.0	PCBD2	5.560874450012459e-05	8.0	492.0	12.0
1.0	PDIA5	5.560874450012459e-05	8.0	492.0	12.0
1.0	SCO2	5.560874450012459e-05	8.0	492.0	12.0
1.0	SULT1A1	5.560874450012459e-05	8.0	492.0	12.0
1.0	FASN	6.0032712847685615e-05	21.0	492.0	59.0
1.0	TH	9.017897263540501e-05	19.0	492.0	51.0
1.0	ACMSD	9.095826832293988e-05	11.0	492.0	21.0
1.0	ACOT11	9.095826832293988e-05	11.0	492.0	21.0
1.0	ALAS2	9.095826832293988e-05	11.0	492.0	21.0
1.0	LBR	9.095826832293988e-05	11.0	492.0	21.0
1.0	EPHX2	9.15383677674371e-05	15.0	492.0	35.0
1.0	AIFM2	0.00010045501705289557	9.0	492.0	15.0
1.0	BCO2	0.00010045501705289557	9.0	492.0	15.0
1.0	HMOX2	0.00010045501705289557	9.0	492.0	15.0
1.0	SDS	0.00010045501705289557	9.0	492.0	15.0
1.0	TPMT	0.00010045501705289557	9.0	492.0	15.0
1.0	CUBN	0.00010260880664183696	18.0	492.0	47.0
1.0	CDO1	0.00011022765205963201	10.0	492.0	18.0
1.0	HMGCS2	0.00011022765205963201	10.0	492.0	18.0
1.0	MCCC2	0.00011022765205963201	10.0	492.0	18.0
1.0	SULT1E1	0.00011022765205963201	10.0	492.0	18.0
1.0	MT-CO3	0.00012742990404437392	13.0	492.0	28.0
1.0	MTHFR	0.00012742990404437392	13.0	492.0	28.0
1.0	HPGD	0.00019144385584840911	14.0	492.0	32.0
1.0	PLOD3	0.00019144385584840911	14.0	492.0	32.0
1.0	GSTO1	0.00021684973693735171	18.0	492.0	48.0
1.0	BTD	0.0002273216270945198	7.0	492.0	10.0
1.0	CA12	0.0002273216270945198	7.0	492.0	10.0
1.0	CA5B	0.0002273216270945198	7.0	492.0	10.0
1.0	CPOX	0.0002273216270945198	7.0	492.0	10.0
1.0	FADS2	0.0002273216270945198	7.0	492.0	10.0
1.0	GPX5	0.0002273216270945198	7.0	492.0	10.0
1.0	GPX7	0.0002273216270945198	7.0	492.0	10.0
1.0	PXDNL	0.0002273216270945198	7.0	492.0	10.0
1.0	SDSL	0.0002273216270945198	7.0	492.0	10.0
1.0	TMX3	0.0002273216270945198	7.0	492.0	10.0
1.0	MT-CYB	0.00022797177543051246	12.0	492.0	25.0
1.0	SGPL1	0.00022797177543051246	12.0	492.0	25.0
1.0	COX5B	0.0003870045214802251	13.0	492.0	29.0
1.0	SRR	0.0003870045214802251	13.0	492.0	29.0
1.0	AFMID	0.0005251205679840064	8.0	492.0	13.0
1.0	ECH1	0.0005251205679840064	8.0	492.0	13.0
1.0	NAXD	0.0005251205679840064	8.0	492.0	13.0
1.0	PDIA2	0.0005251205679840064	8.0	492.0	13.0
1.0	PRODH	0.0005251205679840064	8.0	492.0	13.0
1.0	UXS1	0.0005251205679840064	8.0	492.0	13.0
1.0	CHAC1	0.0005374312657152519	10.0	492.0	19.0
1.0	FTCD	0.0005374312657152519	10.0	492.0	19.0
1.0	MAT1A	0.0005374312657152519	10.0	492.0	19.0
1.0	PCBD1	0.0005374312657152519	10.0	492.0	19.0
1.0	PDHX	0.0005374312657152519	10.0	492.0	19.0
1.0	HBB	0.0005738861720588006	15.0	492.0	37.0
1.0	ACBD5	0.000631020100864938	9.0	492.0	16.0
1.0	NQO2	0.0007471392879425889	12.0	492.0	26.0
1.0	BCKDHB	0.0007721331619554898	6.0	492.0	8.0
1.0	COA6	0.0007721331619554898	6.0	492.0	8.0
1.0	ECHDC1	0.0007721331619554898	6.0	492.0	8.0
1.0	GPT	0.0007721331619554898	6.0	492.0	8.0
1.0	GPT2	0.0007721331619554898	6.0	492.0	8.0
1.0	HAGH	0.0007721331619554898	6.0	492.0	8.0
1.0	NDUFAF5	0.0007721331619554898	6.0	492.0	8.0
1.0	UBIAD1	0.0007721331619554898	6.0	492.0	8.0
1.0	GLUD1	0.0010886634045734218	13.0	492.0	30.0
1.0	LTA4H	0.001352496868848166	11.0	492.0	23.0
1.0	SORD	0.001352496868848166	11.0	492.0	23.0
1.0	ASPHD1	0.0016521118841392659	4.0	492.0	4.0
1.0	ASPHD2	0.0016521118841392659	4.0	492.0	4.0
1.0	ATP5MC1P5	0.0016521118841392659	4.0	492.0	4.0
1.0	CLEC17A	0.0016521118841392659	4.0	492.0	4.0
1.0	CYB5B	0.0016521118841392659	4.0	492.0	4.0
1.0	ENOX2	0.0016521118841392659	4.0	492.0	4.0
1.0	GGACT	0.0016521118841392659	4.0	492.0	4.0
1.0	HSPBAP1	0.0016521118841392659	4.0	492.0	4.0
1.0	PDILT	0.0016521118841392659	4.0	492.0	4.0
1.0	PGAM4	0.0016521118841392659	4.0	492.0	4.0
1.0	SELENBP1	0.0016521118841392659	4.0	492.0	4.0
1.0	TMX1	0.0016521118841392659	4.0	492.0	4.0
1.0	TXNL1	0.0016521118841392659	4.0	492.0	4.0
1.0	WDR93	0.0016521118841392659	4.0	492.0	4.0
1.0	AIFM3	0.0018051770080975776	5.0	492.0	6.0
1.0	CA10	0.0018051770080975776	5.0	492.0	6.0
1.0	CA5BP1	0.0018051770080975776	5.0	492.0	6.0
1.0	DHRS7B	0.0018051770080975776	5.0	492.0	6.0
1.0	GALM	0.0018051770080975776	5.0	492.0	6.0
1.0	GOT1L1	0.0018051770080975776	5.0	492.0	6.0
1.0	LOXHD1	0.0018051770080975776	5.0	492.0	6.0
1.0	NDUFAF3	0.0018051770080975776	5.0	492.0	6.0
1.0	NDUFAF6	0.0018051770080975776	5.0	492.0	6.0
1.0	PSAT1	0.0018051770080975776	5.0	492.0	6.0
1.0	PYCR3	0.0018051770080975776	5.0	492.0	6.0
1.0	TIMMDC1	0.0018051770080975776	5.0	492.0	6.0
1.0	TMEM126B	0.0018051770080975776	5.0	492.0	6.0
1.0	UROC1	0.0018051770080975776	5.0	492.0	6.0
1.0	VKORC1	0.0018051770080975776	5.0	492.0	6.0
1.0	CRAT	0.0022293253875492786	10.0	492.0	20.0
1.0	CRYM	0.0022293253875492786	10.0	492.0	20.0
1.0	GGT3P	0.0022293253875492786	10.0	492.0	20.0
1.0	NFS1	0.0022293253875492786	10.0	492.0	20.0
1.0	UQCRC2	0.0022293253875492786	10.0	492.0	20.0
1.0	ASPDH	0.0026271008939125822	7.0	492.0	11.0
1.0	CA6	0.0026271008939125822	7.0	492.0	11.0
1.0	ETFB	0.0026271008939125822	7.0	492.0	11.0
1.0	GCAT	0.0026271008939125822	7.0	492.0	11.0
1.0	OAT	0.0026271008939125822	7.0	492.0	11.0
1.0	PDSS1	0.0026271008939125822	7.0	492.0	11.0
1.0	PDSS2	0.0026271008939125822	7.0	492.0	11.0
1.0	PEX16	0.0026271008939125822	7.0	492.0	11.0
1.0	RETSAT	0.0026271008939125822	7.0	492.0	11.0
1.0	SULT1A2	0.0026271008939125822	7.0	492.0	11.0
1.0	THEM5	0.0026271008939125822	7.0	492.0	11.0
1.0	CTH	0.002857711546158989	13.0	492.0	31.0
1.0	NNT	0.002857711546158989	13.0	492.0	31.0
1.0	IDH2	0.0030820057378764926	14.0	492.0	35.0
1.0	LRAT	0.0030820057378764926	14.0	492.0	35.0
1.0	ASMT	0.0031825247744536674	9.0	492.0	17.0
1.0	ERO1B	0.0031825247744536674	9.0	492.0	17.0
1.0	IDI1	0.0031825247744536674	9.0	492.0	17.0
1.0	NNMT	0.0031825247744536674	9.0	492.0	17.0
1.0	PEX12	0.0031825247744536674	9.0	492.0	17.0
1.0	RLBP1	0.0031825247744536674	9.0	492.0	17.0
1.0	AMD1	0.0035858752840064955	8.0	492.0	14.0
1.0	CRYZ	0.0035858752840064955	8.0	492.0	14.0
1.0	DBT	0.0035858752840064955	8.0	492.0	14.0
1.0	FH	0.0035858752840064955	8.0	492.0	14.0
1.0	KDM2A	0.0035858752840064955	8.0	492.0	14.0
1.0	KYAT3	0.0035858752840064955	8.0	492.0	14.0
1.0	LPO	0.0035858752840064955	8.0	492.0	14.0
1.0	PDIA6	0.0035858752840064955	8.0	492.0	14.0
1.0	PEX10	0.0035858752840064955	8.0	492.0	14.0
1.0	PEX26	0.0035858752840064955	8.0	492.0	14.0
1.0	AC092724.1	0.004386729892604472	11.0	492.0	24.0
1.0	KDM7A	0.004386729892604472	11.0	492.0	24.0
1.0	CAT	0.005068730542257337	20.0	492.0	62.0
1.0	LMBRD1	0.006173966858519146	12.0	492.0	28.0
1.0	AOC1	0.007045362981172422	13.0	492.0	32.0
1.0	CA1	0.008050944768859484	10.0	492.0	21.0
1.0	CROT	0.008050944768859484	10.0	492.0	21.0
1.0	CYGB	0.008050944768859484	10.0	492.0	21.0
2.0	NDC1	0.0	46.0	95.0	69.0
2.0	NUP153	0.0	49.0	95.0	77.0
2.0	NUP188	0.0	43.0	95.0	63.0
2.0	NUP205	0.0	45.0	95.0	65.0
2.0	NUP214	0.0	49.0	95.0	75.0
2.0	NUP35	0.0	45.0	95.0	68.0
2.0	NUP93	0.0	45.0	95.0	68.0
2.0	NUPL2	0.0	45.0	95.0	64.0
2.0	POM121	0.0	45.0	95.0	67.0
2.0	POM121C	0.0	45.0	95.0	67.0
2.0	AAAS	4.634154197363102e-305	42.0	95.0	61.0
2.0	NUP210	4.634154197363102e-305	42.0	95.0	61.0
2.0	NUP54	6.879589858437296e-304	45.0	95.0	70.0
2.0	NUP88	2.680214409657134e-299	43.0	95.0	65.0
2.0	NUP58	2.7596165397554276e-299	45.0	95.0	71.0
2.0	NUP133	4.0377256249106907e-283	46.0	95.0	78.0
2.0	NUP107	4.2242216973823385e-282	45.0	95.0	75.0
2.0	NUP155	4.1053620233627327e-277	44.0	95.0	73.0
2.0	NUP160	2.4255956184893446e-276	43.0	95.0	70.0
2.0	NUP50	3.8719735102222e-272	43.0	95.0	71.0
2.0	NUP37	1.9987954853960528e-271	42.0	95.0	68.0
2.0	NUP43	1.9987954853960528e-271	42.0	95.0	68.0
2.0	SEH1L	4.883388267346856e-263	45.0	95.0	80.0
2.0	NUP85	8.776825291930462e-253	43.0	95.0	76.0
2.0	RAE1	2.3673464780435054e-251	42.0	95.0	73.0
2.0	NUP98	1.447312668626708e-244	47.0	95.0	93.0
2.0	RANBP2	2.855313332009952e-231	45.0	95.0	90.0
2.0	SEC13	4.3082224573721184e-210	42.0	95.0	86.0
2.0	TPR	1.4807158528238332e-184	46.0	95.0	115.0
2.0	NUP62	1.7749089599232137e-164	43.0	95.0	112.0
2.0	CPSF1	1.8593556603886345e-63	11.0	95.0	19.0
2.0	CPSF2	9.273540650501887e-63	9.0	95.0	13.0
2.0	FIP1L1	9.273540650501887e-63	9.0	95.0	13.0
2.0	WDR33	9.273540650501887e-63	9.0	95.0	13.0
2.0	SLBP	1.5155541998691691e-62	10.0	95.0	16.0
2.0	CPSF4	8.235757372799917e-62	12.0	95.0	23.0
2.0	KPNA3	8.235757372799917e-62	12.0	95.0	23.0
2.0	KPNA5	7.502781407098155e-60	11.0	95.0	20.0
2.0	PFKFB3	7.4003079381781106e-59	12.0	95.0	24.0
2.0	PFKFB4	7.4003079381781106e-59	12.0	95.0	24.0
2.0	PFKP	7.4003079381781106e-59	12.0	95.0	24.0
2.0	KPNA1	2.416364146812304e-55	14.0	95.0	34.0
2.0	XPO7	1.0287001761099496e-54	7.0	95.0	9.0
2.0	U2AF1	2.3962080098497376e-53	9.0	95.0	15.0
2.0	PFKL	2.700000275182417e-50	13.0	95.0	32.0
2.0	ALYREF	1.5995686270846215e-49	9.0	95.0	16.0
2.0	KPNA7	1.5995686270846215e-49	9.0	95.0	16.0
2.0	SYMPK	1.5995686270846215e-49	9.0	95.0	16.0
2.0	NXF1	1.5290505242103248e-48	7.0	95.0	10.0
2.0	THOC3	1.5290505242103248e-48	7.0	95.0	10.0
2.0	KPNA6	2.2609472359312266e-48	8.0	95.0	13.0
2.0	KPNA4	3.792570036626592e-46	9.0	95.0	17.0
2.0	GCKR	3.79571210809456e-46	11.0	95.0	25.0
2.0	PFKFB1	3.309648852916537e-44	14.0	95.0	41.0
2.0	PFKM	3.309648852916537e-44	14.0	95.0	41.0
2.0	PFKFB2	1.1839541661018246e-43	13.0	95.0	36.0
2.0	CDC40	1.7208068629309418e-43	7.0	95.0	11.0
2.0	CSE1L	1.7208068629309418e-43	7.0	95.0	11.0
2.0	THOC2	1.7208068629309418e-43	7.0	95.0	11.0
2.0	TMCO6	4.32346699426906e-41	5.0	95.0	6.0
2.0	HIKESHI	6.257520453191184e-41	8.0	95.0	15.0
2.0	SLU7	1.8361753814792342e-40	9.0	95.0	19.0
2.0	NXT1	2.7942199533849146e-39	7.0	95.0	12.0
2.0	RANBP17	2.7942199533849146e-39	7.0	95.0	12.0
2.0	U2AF1L4	2.7942199533849146e-39	7.0	95.0	12.0
2.0	THOC7	9.13250137116642e-39	6.0	95.0	9.0
2.0	FBP1	3.269347772798142e-36	12.0	95.0	36.0
2.0	CPSF3	7.360441655139575e-36	9.0	95.0	21.0
2.0	SNUPN	1.0230743720630301e-35	7.0	95.0	13.0
2.0	HK3	2.6021336359857327e-35	10.0	95.0	26.0
2.0	NXF2	2.4710419100519655e-34	5.0	95.0	7.0
2.0	NXF2B	2.4710419100519655e-34	5.0	95.0	7.0
2.0	FYTTD1	3.166381695949743e-34	6.0	95.0	10.0
2.0	POM121B	3.166381695949743e-34	6.0	95.0	10.0
2.0	SRRM1	3.166381695949743e-34	6.0	95.0	10.0
2.0	SRSF11	3.166381695949743e-34	6.0	95.0	10.0
2.0	THOC6	3.166381695949743e-34	6.0	95.0	10.0
2.0	FBP2	7.274575209911597e-33	8.0	95.0	18.0
2.0	U2AF2	7.274575209911597e-33	8.0	95.0	18.0
2.0	NCBP2	7.39795874926445e-33	15.0	95.0	59.0
2.0	ALDOC	1.161957321532609e-32	7.0	95.0	14.0
2.0	HSBP1	1.161957321532609e-32	7.0	95.0	14.0
2.0	SNRPE	1.161957321532609e-32	7.0	95.0	14.0
2.0	SNRPF	1.161957321532609e-32	7.0	95.0	14.0
2.0	SNRPG	1.161957321532609e-32	7.0	95.0	14.0
2.0	SRSF3	1.161957321532609e-32	7.0	95.0	14.0
2.0	GAPDHS	9.658193502679492e-31	8.0	95.0	19.0
2.0	PGAM1	9.658193502679492e-31	8.0	95.0	19.0
2.0	CSTF2	1.6462549105611383e-30	6.0	95.0	11.0
2.0	RBKS	1.6462549105611383e-30	6.0	95.0	11.0
2.0	SARNP	1.6462549105611383e-30	6.0	95.0	11.0
2.0	XPOT	1.6462549105611383e-30	6.0	95.0	11.0
2.0	ZC3H11A	1.6462549105611383e-30	6.0	95.0	11.0
2.0	GCK	4.022295888845596e-30	15.0	95.0	63.0
2.0	SRSF4	5.172528031163104e-30	7.0	95.0	15.0
2.0	NCBP1	1.0036281330621729e-29	14.0	95.0	56.0
2.0	SUMO3	7.86884100319614e-29	8.0	95.0	20.0
2.0	SRSF2	1.0755986335084227e-27	7.0	95.0	16.0
2.0	SRSF9	1.0755986335084227e-27	7.0	95.0	16.0
2.0	NUTF2	2.0617520594443075e-27	6.0	95.0	12.0
2.0	TNPO2	2.0617520594443075e-27	6.0	95.0	12.0
2.0	PABPN1	4.218144228924212e-27	8.0	95.0	21.0
2.0	SUMO2	1.817186518241589e-26	11.0	95.0	39.0
2.0	ALDOB	3.862586780063632e-26	9.0	95.0	27.0
2.0	MAGOHB	1.194852783539345e-25	7.0	95.0	17.0
2.0	SNRPB	1.194852783539345e-25	7.0	95.0	17.0
2.0	SRSF7	1.194852783539345e-25	7.0	95.0	17.0
2.0	XPO5	1.575056161892655e-25	8.0	95.0	22.0
2.0	DNAJC7	2.5719168976792607e-25	5.0	95.0	9.0
2.0	NPAP1	2.5719168976792607e-25	5.0	95.0	9.0
2.0	POM121L12	2.5719168976792607e-25	5.0	95.0	9.0
2.0	POM121L2	2.5719168976792607e-25	5.0	95.0	9.0
2.0	RANBP6	2.5719168976792607e-25	5.0	95.0	9.0
2.0	POLDIP3	8.636048919802625e-25	6.0	95.0	13.0
2.0	NXT2	1.7460522981871022e-24	4.0	95.0	6.0
2.0	HK1	5.875451200870686e-24	11.0	95.0	42.0
2.0	PGK2	1.5295408968494352e-22	6.0	95.0	14.0
2.0	KPNA2	1.7856309198613891e-22	11.0	95.0	44.0
2.0	G6PC2	3.3388653200498556e-22	7.0	95.0	19.0
2.0	SRSF5	3.3388653200498556e-22	7.0	95.0	19.0
2.0	THOC5	3.3388653200498556e-22	7.0	95.0	19.0
2.0	CRYBA4	3.7088244262104235e-22	5.0	95.0	10.0
2.0	HSPB2	3.7088244262104235e-22	5.0	95.0	10.0
2.0	XPO4	3.7088244262104235e-22	5.0	95.0	10.0
2.0	XPO1	6.7712249025938384e-21	13.0	95.0	63.0
2.0	HSPA1L	8.81678700968687e-21	10.0	95.0	39.0
2.0	MAGOH	9.742196262441153e-21	7.0	95.0	20.0
2.0	KPNB1	1.420564013785834e-20	12.0	95.0	55.0
2.0	SRSF1	1.8953495335360974e-20	8.0	95.0	26.0
2.0	MCM3AP	3.5579633735564503e-20	3.0	95.0	4.0
2.0	NXF5	3.5579633735564503e-20	3.0	95.0	4.0
2.0	LUZP4	3.7826529101441055e-20	4.0	95.0	7.0
2.0	RWDD3	3.7826529101441055e-20	4.0	95.0	7.0
2.0	XPO6	3.7826529101441055e-20	4.0	95.0	7.0
2.0	ENO2	1.429881929104127e-19	5.0	95.0	11.0
2.0	ZC3H3	1.429881929104127e-19	5.0	95.0	11.0
2.0	SUMO1	1.6135485053001694e-19	16.0	95.0	96.0
2.0	THOC1	2.0548021792509969e-19	8.0	95.0	27.0
2.0	RBM8A	2.0625016237845755e-19	7.0	95.0	21.0
2.0	DDX39A	6.91261302156557e-19	6.0	95.0	16.0
2.0	DHX38	3.309681247163184e-18	7.0	95.0	22.0
2.0	SNRPD3	3.309681247163184e-18	7.0	95.0	22.0
2.0	UPF3B	3.309681247163184e-18	7.0	95.0	22.0
2.0	CCHCR1	9.21107895695561e-18	2.0	95.0	2.0
2.0	PGAM2	2.0488631019223285e-17	5.0	95.0	12.0
2.0	RLN1	2.0488631019223285e-17	5.0	95.0	12.0
2.0	CLP1	2.2148964385711676e-17	6.0	95.0	17.0
2.0	G6PC3	2.2148964385711676e-17	6.0	95.0	17.0
2.0	KHK	4.173587554502163e-17	7.0	95.0	23.0
2.0	CSTF1	6.804825731623389e-17	4.0	95.0	8.0
2.0	IPO11	6.804825731623389e-17	4.0	95.0	8.0
2.0	IPO13	6.804825731623389e-17	4.0	95.0	8.0
2.0	RPEL1	6.804825731623389e-17	4.0	95.0	8.0
2.0	UBE2I	8.126718590568485e-17	12.0	95.0	63.0
2.0	IPO4	4.8320275070962105e-16	6.0	95.0	18.0
2.0	HK2	7.756919810837255e-16	10.0	95.0	47.0
2.0	RAN	1.0206168443532658e-15	13.0	95.0	76.0
2.0	GML	1.3707069198312288e-15	5.0	95.0	13.0
2.0	DNAJB6	3.298028667918548e-15	8.0	95.0	32.0
2.0	AC010618.1	4.813937552262128e-15	3.0	95.0	5.0
2.0	ADPGK	4.813937552262128e-15	3.0	95.0	5.0
2.0	C12orf50	4.813937552262128e-15	3.0	95.0	5.0
2.0	EID3	4.813937552262128e-15	3.0	95.0	5.0
2.0	IER5	4.813937552262128e-15	3.0	95.0	5.0
2.0	NSMCE4A	4.813937552262128e-15	3.0	95.0	5.0
2.0	NXF3	4.813937552262128e-15	3.0	95.0	5.0
2.0	CHTOP	7.62590366692538e-15	6.0	95.0	19.0
2.0	HSPH1	1.6086566632906175e-14	8.0	95.0	33.0
2.0	CSTF2T	2.327687816064247e-14	4.0	95.0	9.0
2.0	CSTF3	2.327687816064247e-14	4.0	95.0	9.0
2.0	IPO9	2.327687816064247e-14	4.0	95.0	9.0
2.0	HSPA6	2.601858513329773e-14	7.0	95.0	26.0
2.0	HKDC1	5.039386756964645e-14	5.0	95.0	14.0
2.0	HSPB8	5.039386756964645e-14	5.0	95.0	14.0
2.0	CASC3	9.139024538833546e-14	6.0	95.0	20.0
2.0	GALK1	9.139024538833546e-14	6.0	95.0	20.0
2.0	MRPL18	9.139024538833546e-14	6.0	95.0	20.0
2.0	RNPS1	9.139024538833546e-14	6.0	95.0	20.0
2.0	DNAJB1	2.916693249241369e-13	8.0	95.0	35.0
2.0	TPI1	8.649821170805117e-13	6.0	95.0	21.0
2.0	SRSF6	8.833193114590097e-13	7.0	95.0	28.0
2.0	ALDOA	1.1006622570710446e-12	8.0	95.0	36.0
2.0	GLE1	1.1474472159556237e-12	5.0	95.0	15.0
2.0	PGD	2.4893777773710332e-12	4.0	95.0	10.0
2.0	SNRPD2	2.4893777773710332e-12	4.0	95.0	10.0
2.0	TKT	2.4893777773710332e-12	4.0	95.0	10.0
2.0	EIF4E	1.1601910110310292e-11	9.0	95.0	47.0
2.0	JMJD8	1.287816097862309e-11	3.0	95.0	6.0
2.0	RBM15B	1.287816097862309e-11	3.0	95.0	6.0
2.0	SDAD1	1.287816097862309e-11	3.0	95.0	6.0
2.0	ZNF473	1.287816097862309e-11	3.0	95.0	6.0
2.0	ENO3	1.7699462151992147e-11	5.0	95.0	16.0
2.0	IWS1	1.7699462151992147e-11	5.0	95.0	16.0
2.0	PGK1	4.316285260183584e-11	6.0	95.0	23.0
2.0	CPSF7	1.1423704140266531e-10	4.0	95.0	11.0
2.0	IPO8	1.1423704140266531e-10	4.0	95.0	11.0
2.0	RPE	1.1423704140266531e-10	4.0	95.0	11.0
2.0	BAG1	1.980856323142061e-10	5.0	95.0	17.0
2.0	DEDD2	1.980856323142061e-10	5.0	95.0	17.0
2.0	TALDO1	1.980856323142061e-10	5.0	95.0	17.0
2.0	C2orf49	3.836377345156828e-10	2.0	95.0	3.0
2.0	NUP62CL	3.836377345156828e-10	2.0	95.0	3.0
2.0	TKTL1	3.836377345156828e-10	2.0	95.0	3.0
2.0	ZBTB8OS	3.836377345156828e-10	2.0	95.0	3.0
2.0	TNPO1	1.153573399591948e-09	6.0	95.0	25.0
2.0	EIF4A3	1.882800801373952e-09	9.0	95.0	53.0
2.0	ANKLE1	3.6515224667286817e-09	3.0	95.0	7.0
2.0	NSMCE1	3.6515224667286817e-09	3.0	95.0	7.0
2.0	TNPO3	3.6515224667286817e-09	3.0	95.0	7.0
2.0	AKAP8L	4.935642723055956e-09	6.0	95.0	26.0
2.0	PGM2	4.935642723055956e-09	6.0	95.0	26.0
2.0	DNAJC2	1.160043456982756e-08	5.0	95.0	19.0
2.0	SAE1	1.8965390269680616e-08	6.0	95.0	27.0
2.0	GALK2	4.144693803089948e-08	4.0	95.0	13.0
2.0	PCF11	4.144693803089948e-08	4.0	95.0	13.0
2.0	AKT1S1	6.54866256061012e-08	5.0	95.0	20.0
2.0	PGM2L1	6.54866256061012e-08	5.0	95.0	20.0
2.0	BAG3	2.48406419889296e-07	8.0	95.0	49.0
2.0	SLC25A12	2.48406419889296e-07	8.0	95.0	49.0
2.0	LTV1	2.5423375878002856e-07	3.0	95.0	8.0
2.0	PHAX	2.5423375878002856e-07	3.0	95.0	8.0
2.0	PRXL2C	2.5423375878002856e-07	3.0	95.0	8.0
2.0	SENP5	2.5423375878002856e-07	3.0	95.0	8.0
2.0	YTHDC1	2.5423375878002856e-07	3.0	95.0	8.0
2.0	PHC2	3.136784505200282e-07	5.0	95.0	21.0
2.0	SCMH1	3.136784505200282e-07	5.0	95.0	21.0
2.0	G6PC	3.6338635173495225e-07	7.0	95.0	39.0
2.0	TIGAR	3.6338635173495225e-07	7.0	95.0	39.0
2.0	GALE	4.210680277039788e-07	4.0	95.0	14.0
2.0	GALT	4.210680277039788e-07	4.0	95.0	14.0
2.0	SENP2	4.210680277039788e-07	4.0	95.0	14.0
2.0	XYLB	4.210680277039788e-07	4.0	95.0	14.0
2.0	PTGES3	8.271807704378491e-07	7.0	95.0	40.0
2.0	C17orf75	9.390977423191402e-07	1.0	95.0	1.0
2.0	CCDC12	9.390977423191402e-07	1.0	95.0	1.0
2.0	FAM118B	9.390977423191402e-07	1.0	95.0	1.0
2.0	FAM91A1	9.390977423191402e-07	1.0	95.0	1.0
2.0	HID1	9.390977423191402e-07	1.0	95.0	1.0
2.0	HNRNPA1P60	9.390977423191402e-07	1.0	95.0	1.0
2.0	NPIPA1	9.390977423191402e-07	1.0	95.0	1.0
2.0	RSRC1	9.390977423191402e-07	1.0	95.0	1.0
2.0	TKTL2	9.390977423191402e-07	1.0	95.0	1.0
2.0	DDX39B	9.462746673829451e-07	8.0	95.0	51.0
2.0	EIF6	1.7369781435269763e-06	6.0	95.0	31.0
2.0	BCAS2	2.5769641958275587e-06	2.0	95.0	4.0
2.0	HNRNPA1L2	2.5769641958275587e-06	2.0	95.0	4.0
2.0	SNRNP27	2.5769641958275587e-06	2.0	95.0	4.0
2.0	URM1	2.5769641958275587e-06	2.0	95.0	4.0
2.0	SNRPD1	3.145168201280496e-06	4.0	95.0	15.0
2.0	PGP	4.789031063594944e-06	5.0	95.0	23.0
2.0	PHC3	4.789031063594944e-06	5.0	95.0	23.0
2.0	UBA2	4.789031063594944e-06	5.0	95.0	23.0
2.0	BPGM	6.934021076344276e-06	3.0	95.0	9.0
2.0	DDX19B	6.934021076344276e-06	3.0	95.0	9.0
2.0	ECD	6.934021076344276e-06	3.0	95.0	9.0
2.0	NOL6	6.934021076344276e-06	3.0	95.0	9.0
2.0	RBM27	6.934021076344276e-06	3.0	95.0	9.0
2.0	CBX2	1.579005110377109e-05	5.0	95.0	24.0
2.0	FKBP4	1.7615425982648027e-05	8.0	95.0	56.0
2.0	MDH1	1.8295622175933773e-05	4.0	95.0	16.0
2.0	HSPA8	2.0697552116220698e-05	10.0	95.0	83.0
2.0	IPO5	2.561818242504162e-05	6.0	95.0	34.0
2.0	PGM1	4.733701470346697e-05	5.0	95.0	25.0
2.0	PHC1	4.733701470346697e-05	5.0	95.0	25.0
2.0	RANGAP1	5.423856931831557e-05	7.0	95.0	46.0
2.0	CBX4	5.6706701205916244e-05	6.0	95.0	35.0
2.0	IPO7	8.661081047636629e-05	4.0	95.0	17.0
2.0	MDH2	8.661081047636629e-05	4.0	95.0	17.0
2.0	FUT10	9.806849580381693e-05	3.0	95.0	10.0
2.0	LSM10	9.806849580381693e-05	3.0	95.0	10.0
2.0	LSM11	9.806849580381693e-05	3.0	95.0	10.0
2.0	GPI	0.000298820679609738	7.0	95.0	49.0
2.0	PIAS4	0.000298820679609738	7.0	95.0	49.0
2.0	COL4A6	0.0003335741112628452	5.0	95.0	27.0
2.0	CABP1	0.0003452930529769266	4.0	95.0	18.0
2.0	CTNNBL1	0.0005218517469682254	2.0	95.0	5.0
2.0	CWC15	0.0005218517469682254	2.0	95.0	5.0
2.0	GEMIN2	0.0005218517469682254	2.0	95.0	5.0
2.0	GEMIN6	0.0005218517469682254	2.0	95.0	5.0
2.0	GEMIN7	0.0005218517469682254	2.0	95.0	5.0
2.0	GEMIN8	0.0005218517469682254	2.0	95.0	5.0
2.0	PRPF38A	0.0005218517469682254	2.0	95.0	5.0
2.0	RPAIN	0.0005218517469682254	2.0	95.0	5.0
2.0	RPS19BP1	0.0005218517469682254	2.0	95.0	5.0
2.0	SDHAF3	0.0005218517469682254	2.0	95.0	5.0
2.0	SMNDC1	0.0005218517469682254	2.0	95.0	5.0
2.0	SPRN	0.0005218517469682254	2.0	95.0	5.0
2.0	TMEM170A	0.0005218517469682254	2.0	95.0	5.0
2.0	U2SURP	0.0005218517469682254	2.0	95.0	5.0
2.0	VPS26C	0.0005218517469682254	2.0	95.0	5.0
2.0	BAG2	0.0007977926874769284	5.0	95.0	28.0
2.0	SERPINH1	0.0007977926874769284	5.0	95.0	28.0
2.0	GNPDA1	0.0008598659156193042	3.0	95.0	11.0
2.0	GNPDA2	0.0008598659156193042	3.0	95.0	11.0
2.0	HNRNPA3	0.0008598659156193042	3.0	95.0	11.0
2.0	AGFG1	0.001191071767094013	4.0	95.0	19.0
2.0	CBX8	0.0016604454226637224	6.0	95.0	40.0
2.0	BANF1	0.0017969721803597625	5.0	95.0	29.0
2.0	PAPOLA	0.003632628158585433	4.0	95.0	20.0
2.0	RBM22	0.003632628158585433	4.0	95.0	20.0
2.0	SLC25A11	0.003632628158585433	4.0	95.0	20.0
2.0	TOMM20L	0.003632628158585433	4.0	95.0	20.0
2.0	RING1	0.0038347959513054045	5.0	95.0	30.0
2.0	DERA	0.005265448622650302	3.0	95.0	12.0
2.0	RBM26	0.005265448622650302	3.0	95.0	12.0
2.0	RTRAF	0.005265448622650302	3.0	95.0	12.0
2.0	SRSF10	0.005265448622650302	3.0	95.0	12.0
2.0	HSPA1B	0.005893969348447456	9.0	95.0	85.0
2.0	ABCE1	0.007793892169717518	5.0	95.0	31.0
2.0	PCGF2	0.007793892169717518	5.0	95.0	31.0
2.0	RNF2	0.007793892169717518	5.0	95.0	31.0
2.0	ENO1	0.008636284725892656	6.0	95.0	43.0
3.0	INPP5J	2.651345146865e-78	30.0	222.0	47.0
3.0	INPP4A	8.694341933504305e-78	20.0	222.0	22.0
3.0	INPP4B	8.694341933504305e-78	20.0	222.0	22.0
3.0	INPP5E	8.677988487097266e-77	23.0	222.0	29.0
3.0	MTMR7	2.9341235782996116e-70	20.0	222.0	24.0
3.0	MTMR8	2.067577573712725e-69	19.0	222.0	22.0
3.0	SYNJ1	1.083746071334532e-68	27.0	222.0	43.0
3.0	SACM1L	2.553822054233682e-64	17.0	222.0	19.0
3.0	INPP5B	1.403230218322095e-62	21.0	222.0	29.0
3.0	NT5C	7.720150296922599e-60	16.0	222.0	18.0
3.0	MTMR1	1.9646967444033516e-58	20.0	222.0	28.0
3.0	SYNJ2	1.9646967444033516e-58	20.0	222.0	28.0
3.0	PLA2G12A	2.485423809380118e-57	22.0	222.0	34.0
3.0	INPP5A	4.055437738512897e-57	17.0	222.0	21.0
3.0	NT5C1A	4.0678541366518652e-56	16.0	222.0	19.0
3.0	OCRL	3.702413423119803e-54	27.0	222.0	52.0
3.0	PTPMT1	5.2113701137453126e-54	17.0	222.0	22.0
3.0	LPCAT4	1.0445802806779787e-51	15.0	222.0	18.0
3.0	INPP1	6.760256365883736e-51	14.0	222.0	16.0
3.0	TPTE2	6.760256365883736e-51	14.0	222.0	16.0
3.0	ADAL	1.9262594512749483e-50	13.0	222.0	14.0
3.0	PLA2G2E	6.711156015868881e-50	22.0	222.0	38.0
3.0	LPCAT2	1.951590328806892e-48	15.0	222.0	19.0
3.0	PLA2G4C	6.165515750312859e-48	18.0	222.0	27.0
3.0	LCLAT1	2.59666706736611e-47	14.0	222.0	17.0
3.0	NT5C2	2.59666706736611e-47	14.0	222.0	17.0
3.0	NT5M	2.59666706736611e-47	14.0	222.0	17.0
3.0	AGPAT4	1.9467278891013833e-46	13.0	222.0	15.0
3.0	MBOAT2	1.9467278891013833e-46	13.0	222.0	15.0
3.0	PLA2G4E	2.891110193689543e-46	21.0	222.0	37.0
3.0	NT5E	3.542324679441459e-46	17.0	222.0	25.0
3.0	PLA2G4B	6.081181249001922e-46	23.0	222.0	44.0
3.0	PLA2G4D	8.278721733950151e-46	18.0	222.0	28.0
3.0	ABHD3	3.9838799760349806e-44	14.0	222.0	18.0
3.0	AMPD3	3.9838799760349806e-44	14.0	222.0	18.0
3.0	PLCD4	3.9838799760349806e-44	14.0	222.0	18.0
3.0	UPP2	3.9838799760349806e-44	14.0	222.0	18.0
3.0	PLA2G4A	4.530983624635504e-44	28.0	222.0	65.0
3.0	PLA2G5	5.665865419360847e-44	25.0	222.0	53.0
3.0	PLA2G2F	6.881182983051543e-44	22.0	222.0	42.0
3.0	PLA2G4F	3.0011060892392107e-42	19.0	222.0	33.0
3.0	GDA	5.4756781768593203e-42	12.0	222.0	14.0
3.0	LPCAT3	5.4756781768593203e-42	12.0	222.0	14.0
3.0	AMPD2	2.0530419686204168e-41	11.0	222.0	12.0
3.0	AGPAT1	2.821807057646595e-41	14.0	222.0	19.0
3.0	AK5	2.821807057646595e-41	14.0	222.0	19.0
3.0	MTMR3	3.424389897697315e-41	20.0	222.0	37.0
3.0	GUK1	2.0814466611649452e-40	15.0	222.0	22.0
3.0	PLAAT3	4.7946941786379605e-40	16.0	222.0	25.0
3.0	FIG4	5.013481363005252e-40	17.0	222.0	28.0
3.0	IMPA1	5.013481363005252e-40	17.0	222.0	28.0
3.0	MTMR6	8.800764895789162e-40	20.0	222.0	38.0
3.0	MTMR2	5.970101768455157e-39	25.0	222.0	58.0
3.0	NT5C1B	1.4178905909080693e-38	12.0	222.0	15.0
3.0	PIKFYVE	5.016020786611419e-38	21.0	222.0	43.0
3.0	MINPP1	1.49602428328739e-37	11.0	222.0	13.0
3.0	CRLS1	4.285927017962503e-37	13.0	222.0	18.0
3.0	NUDT10	6.624030581932862e-37	10.0	222.0	11.0
3.0	NUDT11	6.624030581932862e-37	10.0	222.0	11.0
3.0	NUDT9	6.624030581932862e-37	10.0	222.0	11.0
3.0	PIP4P2	6.624030581932862e-37	10.0	222.0	11.0
3.0	IMPA2	2.1659961797461287e-36	14.0	222.0	21.0
3.0	PLA2G2D	9.64720424507969e-36	22.0	222.0	49.0
3.0	AGPAT5	1.3740532296837544e-35	12.0	222.0	16.0
3.0	PIGF	1.3740532296837544e-35	12.0	222.0	16.0
3.0	AGPAT2	1.230578747224423e-34	13.0	222.0	19.0
3.0	AGPAT3	1.230578747224423e-34	13.0	222.0	19.0
3.0	AK4	1.230578747224423e-34	13.0	222.0	19.0
3.0	MTMR14	1.230578747224423e-34	13.0	222.0	19.0
3.0	PLD4	1.230578747224423e-34	13.0	222.0	19.0
3.0	UPP1	1.230578747224423e-34	13.0	222.0	19.0
3.0	CDIPT	2.7837983632009087e-34	14.0	222.0	22.0
3.0	NT5C3A	2.7837983632009087e-34	14.0	222.0	22.0
3.0	PI4K2B	2.7837983632009087e-34	14.0	222.0	22.0
3.0	AMPD1	3.0594563692789453e-34	11.0	222.0	14.0
3.0	PLA2G3	6.600268832949255e-34	19.0	222.0	39.0
3.0	PLA2G2A	7.920680981394683e-34	22.0	222.0	51.0
3.0	ACP6	3.940664237390151e-33	10.0	222.0	12.0
3.0	MBOAT1	3.940664237390151e-33	10.0	222.0	12.0
3.0	NUDT18	3.940664237390151e-33	10.0	222.0	12.0
3.0	AK1	5.9264330058941316e-33	12.0	222.0	17.0
3.0	CDS1	5.9264330058941316e-33	12.0	222.0	17.0
3.0	GPAT3	5.9264330058941316e-33	12.0	222.0	17.0
3.0	PIP4P1	2.004706169360006e-32	13.0	222.0	20.0
3.0	LPCAT1	1.4264647758925435e-31	16.0	222.0	30.0
3.0	MTMR4	1.4264647758925435e-31	16.0	222.0	30.0
3.0	PIGG	2.2636178424393498e-31	11.0	222.0	15.0
3.0	PIGN	2.2636178424393498e-31	11.0	222.0	15.0
3.0	PLAAT1	2.2636178424393498e-31	11.0	222.0	15.0
3.0	ADK	1.301858431433839e-30	12.0	222.0	18.0
3.0	CMPK1	1.301858431433839e-30	12.0	222.0	18.0
3.0	GMPS	1.301858431433839e-30	12.0	222.0	18.0
3.0	NME3	1.301858431433839e-30	12.0	222.0	18.0
3.0	NUDT15	1.301858431433839e-30	12.0	222.0	18.0
3.0	PLCD3	1.301858431433839e-30	12.0	222.0	18.0
3.0	PI4KA	1.3624662398005302e-30	14.0	222.0	24.0
3.0	ACSBG1	2.009104779237662e-30	13.0	222.0	21.0
3.0	PI4KB	2.009104779237662e-30	13.0	222.0	21.0
3.0	CDS2	6.1576740870594584e-30	10.0	222.0	13.0
3.0	NUDT3	6.1576740870594584e-30	10.0	222.0	13.0
3.0	PIGX	6.1576740870594584e-30	10.0	222.0	13.0
3.0	PLA2G15	5.718253987820925e-29	14.0	222.0	25.0
3.0	PNPLA8	5.718253987820925e-29	14.0	222.0	25.0
3.0	AK2	7.330633221789851e-29	11.0	222.0	16.0
3.0	GDPD3	7.330633221789851e-29	11.0	222.0	16.0
3.0	GPAT2	7.330633221789851e-29	11.0	222.0	16.0
3.0	MBOAT7	7.330633221789851e-29	11.0	222.0	16.0
3.0	PIGL	7.330633221789851e-29	11.0	222.0	16.0
3.0	CEPT1	9.906163107331567e-29	9.0	222.0	11.0
3.0	PLA1A	9.906163107331567e-29	9.0	222.0	11.0
3.0	PUDP	9.906163107331567e-29	9.0	222.0	11.0
3.0	TPTE	9.906163107331567e-29	9.0	222.0	11.0
3.0	GDE1	1.6201093031318604e-28	12.0	222.0	19.0
3.0	MTM1	1.845183604031796e-28	21.0	222.0	53.0
3.0	ADPRM	6.633978308003522e-28	8.0	222.0	9.0
3.0	PLBD1	6.633978308003522e-28	8.0	222.0	9.0
3.0	PIK3C2G	1.7988910663423696e-27	14.0	222.0	26.0
3.0	CHPT1	3.3649610881763164e-27	10.0	222.0	14.0
3.0	MTMR9	6.052485621049331e-27	13.0	222.0	23.0
3.0	PI4K2A	6.052485621049331e-27	13.0	222.0	23.0
3.0	PLA2G10	8.353507546525032e-27	22.0	222.0	60.0
3.0	PIGW	1.2020661134239082e-26	11.0	222.0	17.0
3.0	PLCH2	1.2437196363683589e-26	12.0	222.0	20.0
3.0	INPPL1	1.3580222600684274e-26	16.0	222.0	34.0
3.0	APOBEC2	1.1359568230559546e-25	9.0	222.0	12.0
3.0	NME9	1.1359568230559546e-25	9.0	222.0	12.0
3.0	PIGS	1.1359568230559546e-25	9.0	222.0	12.0
3.0	PLAAT4	1.1359568230559546e-25	9.0	222.0	12.0
3.0	PPCS	1.1359568230559546e-25	9.0	222.0	12.0
3.0	PNP	1.5809918324252094e-25	16.0	222.0	35.0
3.0	DCK	6.310206038630802e-25	12.0	222.0	21.0
3.0	GPAT4	6.310206038630802e-25	12.0	222.0	21.0
3.0	PGAP1	6.310206038630802e-25	12.0	222.0	21.0
3.0	PTPN13	6.310206038630802e-25	12.0	222.0	21.0
3.0	AK7	7.9330068311949875e-25	10.0	222.0	15.0
3.0	AK9	7.9330068311949875e-25	10.0	222.0	15.0
3.0	DUT	7.9330068311949875e-25	10.0	222.0	15.0
3.0	ITPA	7.9330068311949875e-25	10.0	222.0	15.0
3.0	NUDT4	7.9330068311949875e-25	10.0	222.0	15.0
3.0	PIGM	7.9330068311949875e-25	10.0	222.0	15.0
3.0	PNPLA6	7.9330068311949875e-25	10.0	222.0	15.0
3.0	PIK3C2B	8.482215878945085e-25	14.0	222.0	28.0
3.0	PIP5K1B	8.482215878945085e-25	14.0	222.0	28.0
3.0	ACSF3	1.1178378778324427e-24	11.0	222.0	18.0
3.0	GDPD1	1.1178378778324427e-24	11.0	222.0	18.0
3.0	LPGAT1	1.1178378778324427e-24	11.0	222.0	18.0
3.0	PHOSPHO1	1.1178378778324427e-24	11.0	222.0	18.0
3.0	PIGC	1.1178378778324427e-24	11.0	222.0	18.0
3.0	PIGH	1.1178378778324427e-24	11.0	222.0	18.0
3.0	PIGP	1.1178378778324427e-24	11.0	222.0	18.0
3.0	PIGQ	1.1178378778324427e-24	11.0	222.0	18.0
3.0	PIGY	1.1178378778324427e-24	11.0	222.0	18.0
3.0	ACP1	2.3428357130199765e-24	8.0	222.0	10.0
3.0	AL353753.1	2.3428357130199765e-24	8.0	222.0	10.0
3.0	GMPR2	2.3428357130199765e-24	8.0	222.0	10.0
3.0	SELENOI	2.3428357130199765e-24	8.0	222.0	10.0
3.0	VAC14	2.3428357130199765e-24	8.0	222.0	10.0
3.0	HPRT1	1.3380058898742064e-23	14.0	222.0	29.0
3.0	DUSP23	2.0369950955691658e-23	7.0	222.0	8.0
3.0	ACSBG2	2.2387758255932672e-23	12.0	222.0	22.0
3.0	NME4	2.2387758255932672e-23	12.0	222.0	22.0
3.0	DCTD	4.4080566168623017e-23	9.0	222.0	13.0
3.0	PFAS	4.4080566168623017e-23	9.0	222.0	13.0
3.0	PIGO	4.4080566168623017e-23	9.0	222.0	13.0
3.0	PIGT	4.4080566168623017e-23	9.0	222.0	13.0
3.0	PIGA	6.446910288029713e-23	11.0	222.0	19.0
3.0	CDADC1	9.444605270075266e-23	10.0	222.0	16.0
3.0	PIGB	9.444605270075266e-23	10.0	222.0	16.0
3.0	PIGV	9.444605270075266e-23	10.0	222.0	16.0
3.0	PIGZ	9.444605270075266e-23	10.0	222.0	16.0
3.0	TAZ	1.7546785850902905e-22	14.0	222.0	30.0
3.0	INPP5K	4.217558348458081e-22	26.0	222.0	91.0
3.0	ACSL5	5.819256230364346e-22	12.0	222.0	23.0
3.0	PIK3C2A	8.188977300771138e-22	16.0	222.0	39.0
3.0	ACSL6	1.548186962670592e-21	13.0	222.0	27.0
3.0	CDA	1.548186962670592e-21	13.0	222.0	27.0
3.0	PLCD1	1.548186962670592e-21	13.0	222.0	27.0
3.0	ENTPD4	1.8755512457507093e-21	8.0	222.0	11.0
3.0	PCYT2	1.8755512457507093e-21	8.0	222.0	11.0
3.0	PTDSS2	1.8755512457507093e-21	8.0	222.0	11.0
3.0	PLPP2	2.4770656138984406e-21	11.0	222.0	20.0
3.0	INPP5D	3.860526230031653e-21	22.0	222.0	70.0
3.0	ADSS	6.405112447291825e-21	10.0	222.0	17.0
3.0	DTYMK	6.405112447291825e-21	10.0	222.0	17.0
3.0	TK2	6.405112447291825e-21	10.0	222.0	17.0
3.0	UCK1	6.405112447291825e-21	10.0	222.0	17.0
3.0	UCK2	6.405112447291825e-21	10.0	222.0	17.0
3.0	UCKL1	6.405112447291825e-21	10.0	222.0	17.0
3.0	AK8	7.29961674666968e-21	9.0	222.0	14.0
3.0	NME2P1	7.29961674666968e-21	9.0	222.0	14.0
3.0	NUDT1	7.29961674666968e-21	9.0	222.0	14.0
3.0	PLD3	7.29961674666968e-21	9.0	222.0	14.0
3.0	INPP5F	1.371020006144464e-20	18.0	222.0	50.0
3.0	GMPR	5.1063074733581005e-20	7.0	222.0	9.0
3.0	PNPLA7	5.1063074733581005e-20	7.0	222.0	9.0
3.0	DPYS	6.71905513759377e-20	11.0	222.0	21.0
3.0	PLA2G2C	1.7948937370946535e-19	12.0	222.0	25.0
3.0	ELOVL1	2.71742274714256e-19	10.0	222.0	18.0
3.0	IP6K1	2.71742274714256e-19	10.0	222.0	18.0
3.0	PGS1	2.71742274714256e-19	10.0	222.0	18.0
3.0	PLCH1	2.71742274714256e-19	10.0	222.0	18.0
3.0	DCTPP1	4.930801760423713e-19	8.0	222.0	12.0
3.0	PDE7A	4.930801760423713e-19	8.0	222.0	12.0
3.0	PDE7B	4.930801760423713e-19	8.0	222.0	12.0
3.0	PDE8B	4.930801760423713e-19	8.0	222.0	12.0
3.0	DUSP13	6.05306471205634e-19	6.0	222.0	7.0
3.0	DUSP28	6.05306471205634e-19	6.0	222.0	7.0
3.0	HDDC2	6.05306471205634e-19	6.0	222.0	7.0
3.0	ILKAP	6.05306471205634e-19	6.0	222.0	7.0
3.0	PALD1	6.05306471205634e-19	6.0	222.0	7.0
3.0	PPM1H	6.05306471205634e-19	6.0	222.0	7.0
3.0	PPM1J	6.05306471205634e-19	6.0	222.0	7.0
3.0	PTP4A1	6.05306471205634e-19	6.0	222.0	7.0
3.0	APOBEC3B	6.1151738090821725e-19	9.0	222.0	15.0
3.0	IMPDH1	6.1151738090821725e-19	9.0	222.0	15.0
3.0	IP6K3	6.1151738090821725e-19	9.0	222.0	15.0
3.0	PDP1	1.3491531422696144e-18	11.0	222.0	22.0
3.0	PDP2	1.3491531422696144e-18	11.0	222.0	22.0
3.0	PLA2G12B	1.3491531422696144e-18	11.0	222.0	22.0
3.0	PLA2G1B	1.8202495063082228e-18	22.0	222.0	76.0
3.0	ACSL4	7.415895304434943e-18	14.0	222.0	35.0
3.0	ELOVL2	7.76611748851523e-18	10.0	222.0	19.0
3.0	GART	7.76611748851523e-18	10.0	222.0	19.0
3.0	PIGU	7.76611748851523e-18	10.0	222.0	19.0
3.0	APRT	2.0855185404946113e-17	11.0	222.0	23.0
3.0	ATIC	2.0855185404946113e-17	11.0	222.0	23.0
3.0	PLB1	2.0855185404946113e-17	11.0	222.0	23.0
3.0	PLD2	2.361295435681728e-17	12.0	222.0	27.0
3.0	ISYNA1	2.6807293165117212e-17	7.0	222.0	10.0
3.0	PGAP3	2.6807293165117212e-17	7.0	222.0	10.0
3.0	ELOVL7	2.944419125429695e-17	9.0	222.0	16.0
3.0	BPNT1	5.502783281836529e-17	8.0	222.0	13.0
3.0	ENPP6	5.502783281836529e-17	8.0	222.0	13.0
3.0	PAICS	1.5862579176092413e-16	10.0	222.0	20.0
3.0	PLCZ1	2.0829872671034137e-16	12.0	222.0	28.0
3.0	ACSL1	2.986092818358312e-16	15.0	222.0	42.0
3.0	PLCB4	6.833660312405172e-16	13.0	222.0	33.0
3.0	APOBEC3A	8.983900679545545e-16	9.0	222.0	17.0
3.0	IMPDH2	8.983900679545545e-16	9.0	222.0	17.0
3.0	ADAD1	9.943586785481012e-16	6.0	222.0	8.0
3.0	ADAD2	9.943586785481012e-16	6.0	222.0	8.0
3.0	PPM1G	9.943586785481012e-16	6.0	222.0	8.0
3.0	PTDSS1	9.943586785481012e-16	6.0	222.0	8.0
3.0	LPIN2	1.5800896432492071e-15	12.0	222.0	29.0
3.0	LPIN3	1.5800896432492071e-15	12.0	222.0	29.0
3.0	DGUOK	2.429293828168225e-15	10.0	222.0	21.0
3.0	ELOVL3	2.429293828168225e-15	10.0	222.0	21.0
3.0	CHKB	3.1316021125663963e-15	8.0	222.0	14.0
3.0	CTPS2	3.1316021125663963e-15	8.0	222.0	14.0
3.0	PPIP5K1	3.1316021125663963e-15	8.0	222.0	14.0
3.0	PPIP5K2	3.1316021125663963e-15	8.0	222.0	14.0
3.0	CDKN3	4.5121580068537426e-15	7.0	222.0	11.0
3.0	DUSP18	4.5121580068537426e-15	7.0	222.0	11.0
3.0	DUSP21	4.5121580068537426e-15	7.0	222.0	11.0
3.0	PP2D1	4.5121580068537426e-15	7.0	222.0	11.0
3.0	PLD1	1.0463606608037883e-14	12.0	222.0	30.0
3.0	TYMP	1.0463606608037883e-14	12.0	222.0	30.0
3.0	AL162171.1	1.7102181187566473e-14	5.0	222.0	6.0
3.0	DUSP27	1.7102181187566473e-14	5.0	222.0	6.0
3.0	LRRC30	1.7102181187566473e-14	5.0	222.0	6.0
3.0	MDP1	1.7102181187566473e-14	5.0	222.0	6.0
3.0	TMEM8A	1.7102181187566473e-14	5.0	222.0	6.0
3.0	UBLCP1	1.7102181187566473e-14	5.0	222.0	6.0
3.0	APOBEC3C	1.87405598783222e-14	9.0	222.0	18.0
3.0	APOBEC3H	1.87405598783222e-14	9.0	222.0	18.0
3.0	CHAT	1.87405598783222e-14	9.0	222.0	18.0
3.0	GDPD5	1.87405598783222e-14	9.0	222.0	18.0
3.0	IMPAD1	1.87405598783222e-14	9.0	222.0	18.0
3.0	PIP4K2A	2.1498601143963697e-14	14.0	222.0	40.0
3.0	SBF1	2.167687932413888e-14	11.0	222.0	26.0
3.0	PRPS1	2.901043490235878e-14	10.0	222.0	22.0
3.0	ENTPD7	4.279865987105721e-14	4.0	222.0	4.0
3.0	LPIN1	8.859760422457081e-14	13.0	222.0	36.0
3.0	AC005759.1	1.0396527210533193e-13	8.0	222.0	15.0
3.0	AK6	1.0396527210533193e-13	8.0	222.0	15.0
3.0	LHPP	1.0396527210533193e-13	8.0	222.0	15.0
3.0	PCYT1B	1.0396527210533193e-13	8.0	222.0	15.0
3.0	DGKE	2.790409730131667e-13	10.0	222.0	23.0
3.0	GPAA1	2.790409730131667e-13	10.0	222.0	23.0
3.0	NME6	2.790409730131667e-13	10.0	222.0	23.0
3.0	NME7	2.790409730131667e-13	10.0	222.0	23.0
3.0	HACD2	2.837868735313246e-13	9.0	222.0	19.0
3.0	ABHD4	3.1615601213960336e-13	6.0	222.0	9.0
3.0	AC010327.1	3.1615601213960336e-13	6.0	222.0	9.0
3.0	ADARB2	3.1615601213960336e-13	6.0	222.0	9.0
3.0	DUSP11	3.1615601213960336e-13	6.0	222.0	9.0
3.0	PPM1M	3.1615601213960336e-13	6.0	222.0	9.0
3.0	SSU72	3.1615601213960336e-13	6.0	222.0	9.0
3.0	ENTPD2	3.234760473591836e-13	7.0	222.0	12.0
3.0	ENTPD3	3.234760473591836e-13	7.0	222.0	12.0
3.0	ENTPD8	3.234760473591836e-13	7.0	222.0	12.0
3.0	MOGAT1	3.234760473591836e-13	7.0	222.0	12.0
3.0	MOGAT3	3.234760473591836e-13	7.0	222.0	12.0
3.0	PLPPR1	3.234760473591836e-13	7.0	222.0	12.0
3.0	PLPPR2	3.234760473591836e-13	7.0	222.0	12.0
3.0	PLPPR3	3.234760473591836e-13	7.0	222.0	12.0
3.0	PIP5K1A	3.757738755548559e-13	13.0	222.0	37.0
3.0	PLCE1	3.757738755548559e-13	13.0	222.0	37.0
3.0	PLPP3	9.69400037980326e-13	11.0	222.0	28.0
3.0	PIP4K2B	1.0468136884697055e-12	14.0	222.0	43.0
3.0	PIP4K2C	1.4760400190962175e-12	13.0	222.0	38.0
3.0	PNPLA3	1.4760400190962175e-12	13.0	222.0	38.0
3.0	ELOVL5	2.2210038157125042e-12	10.0	222.0	24.0
3.0	PIGK	2.2210038157125042e-12	10.0	222.0	24.0
3.0	ACSM2B	2.2272617222904654e-12	8.0	222.0	16.0
3.0	CMPK2	2.2272617222904654e-12	8.0	222.0	16.0
3.0	PDE9A	2.2272617222904654e-12	8.0	222.0	16.0
3.0	ACPP	3.272877688854494e-12	9.0	222.0	20.0
3.0	ACSM1	3.272877688854494e-12	9.0	222.0	20.0
3.0	PPAT	3.272877688854494e-12	9.0	222.0	20.0
3.0	DUSP14	1.2023807725481565e-11	7.0	222.0	13.0
3.0	ETNK1	1.2023807725481565e-11	7.0	222.0	13.0
3.0	HTD2	1.2023807725481565e-11	7.0	222.0	13.0
3.0	MOGAT2	1.2023807725481565e-11	7.0	222.0	13.0
3.0	PISD	1.2023807725481565e-11	7.0	222.0	13.0
3.0	PPCDC	1.2023807725481565e-11	7.0	222.0	13.0
3.0	NME5	1.4964121168535274e-11	10.0	222.0	25.0
3.0	PLA2G7	1.4964121168535274e-11	10.0	222.0	25.0
3.0	TK1	1.4964121168535274e-11	10.0	222.0	25.0
3.0	CWH43	1.647906989411595e-11	5.0	222.0	7.0
3.0	PI4KAP1	1.647906989411595e-11	5.0	222.0	7.0
3.0	PI4KAP2	1.647906989411595e-11	5.0	222.0	7.0
3.0	PLAAT2	1.647906989411595e-11	5.0	222.0	7.0
3.0	PTPRQ	1.647906989411595e-11	5.0	222.0	7.0
3.0	PYURF	1.647906989411595e-11	5.0	222.0	7.0
3.0	TAMM41	1.647906989411595e-11	5.0	222.0	7.0
3.0	TMEM86B	1.647906989411595e-11	5.0	222.0	7.0
3.0	ITPK1	2.9885803609785353e-11	9.0	222.0	21.0
3.0	NUDT5	2.9885803609785353e-11	9.0	222.0	21.0
3.0	ASPG	3.1820976397983483e-11	6.0	222.0	10.0
3.0	DUPD1	3.1820976397983483e-11	6.0	222.0	10.0
3.0	ENTPD6	3.1820976397983483e-11	6.0	222.0	10.0
3.0	MTMR12	3.1820976397983483e-11	6.0	222.0	10.0
3.0	PLPP5	3.1820976397983483e-11	6.0	222.0	10.0
3.0	PPM1K	3.1820976397983483e-11	6.0	222.0	10.0
3.0	PPM1N	3.1820976397983483e-11	6.0	222.0	10.0
3.0	PTPDC1	3.1820976397983483e-11	6.0	222.0	10.0
3.0	PTPN20	3.1820976397983483e-11	6.0	222.0	10.0
3.0	SLC44A3	3.1820976397983483e-11	6.0	222.0	10.0
3.0	SLC44A5	3.1820976397983483e-11	6.0	222.0	10.0
3.0	CTPS1	3.3261002791529574e-11	8.0	222.0	17.0
3.0	UMPS	3.3261002791529574e-11	8.0	222.0	17.0
3.0	UPB1	3.3261002791529574e-11	8.0	222.0	17.0
3.0	ADSSL1	8.699856324059874e-11	10.0	222.0	26.0
3.0	PLA2G6	1.0927872264495249e-10	21.0	222.0	94.0
3.0	PIP5K1C	1.819737616999683e-10	13.0	222.0	42.0
3.0	ELOVL4	2.2305038360749069e-10	9.0	222.0	22.0
3.0	IP6K2	2.2305038360749069e-10	9.0	222.0	22.0
3.0	ETNK2	2.6669405299746507e-10	7.0	222.0	14.0
3.0	PANK4	2.6669405299746507e-10	7.0	222.0	14.0
3.0	TECR	2.6669405299746507e-10	7.0	222.0	14.0
3.0	HACD1	3.676694291048827e-10	8.0	222.0	18.0
3.0	IPPK	3.676694291048827e-10	8.0	222.0	18.0
3.0	PITPNM3	3.676694291048827e-10	8.0	222.0	18.0
3.0	DGAT1	4.436454076893253e-10	10.0	222.0	27.0
3.0	DPM2	4.436454076893253e-10	10.0	222.0	27.0
3.0	ACP7	4.448655840681957e-10	4.0	222.0	5.0
3.0	NT5DC1	4.448655840681957e-10	4.0	222.0	5.0
3.0	NT5DC2	4.448655840681957e-10	4.0	222.0	5.0
3.0	NT5DC3	4.448655840681957e-10	4.0	222.0	5.0
3.0	NT5DC4	4.448655840681957e-10	4.0	222.0	5.0
3.0	PPTC7	4.448655840681957e-10	4.0	222.0	5.0
3.0	CAD	1.0521825994261066e-09	12.0	222.0	38.0
3.0	ENPP3	1.0521825994261066e-09	12.0	222.0	38.0
3.0	CTDSPL	1.3867628421660189e-09	6.0	222.0	11.0
3.0	DUSP15	1.3867628421660189e-09	6.0	222.0	11.0
3.0	LIPH	1.3867628421660189e-09	6.0	222.0	11.0
3.0	LIPI	1.3867628421660189e-09	6.0	222.0	11.0
3.0	PROCA1	1.3867628421660189e-09	6.0	222.0	11.0
3.0	PRPSAP2	1.3867628421660189e-09	6.0	222.0	11.0
3.0	PTPN7	1.3867628421660189e-09	6.0	222.0	11.0
3.0	RPAP2	1.3867628421660189e-09	6.0	222.0	11.0
3.0	CHKA	1.3968514464349924e-09	9.0	222.0	23.0
3.0	ACSL3	1.4483161106438733e-09	14.0	222.0	50.0
3.0	ALLC	1.6450292007142601e-09	3.0	222.0	3.0
3.0	HDHD5	1.6450292007142601e-09	3.0	222.0	3.0
3.0	ACP2	2.8640100541986802e-09	5.0	222.0	8.0
3.0	ADAT3	2.8640100541986802e-09	5.0	222.0	8.0
3.0	PLAAT5	2.8640100541986802e-09	5.0	222.0	8.0
3.0	PTP4A2	2.8640100541986802e-09	5.0	222.0	8.0
3.0	MPPE1	3.1544930658654305e-09	8.0	222.0	19.0
3.0	PCYT1A	3.1544930658654305e-09	8.0	222.0	19.0
3.0	ADSL	3.9131298648624744e-09	7.0	222.0	15.0
3.0	APOBEC3D	3.9131298648624744e-09	7.0	222.0	15.0
3.0	NUDT12	3.9131298648624744e-09	7.0	222.0	15.0
3.0	PLPPR4	3.9131298648624744e-09	7.0	222.0	15.0
3.0	LCAT	7.502632525287189e-09	9.0	222.0	24.0
3.0	AGK	8.218530132897797e-09	10.0	222.0	29.0
3.0	DPYD	8.218530132897797e-09	10.0	222.0	29.0
3.0	ADA	2.332597480756684e-08	17.0	222.0	74.0
3.0	PLPP1	3.053730349684549e-08	10.0	222.0	30.0
3.0	DNPH1	3.2246787613269396e-08	6.0	222.0	12.0
3.0	IPMK	3.2246787613269396e-08	6.0	222.0	12.0
3.0	MPP1	3.2246787613269396e-08	6.0	222.0	12.0
3.0	PLEKHA4	3.2246787613269396e-08	6.0	222.0	12.0
3.0	PTPRB	3.2246787613269396e-08	6.0	222.0	12.0
3.0	PTPRE	3.2246787613269396e-08	6.0	222.0	12.0
3.0	DGKZ	3.520307911732202e-08	9.0	222.0	25.0
3.0	ACSM4	4.1035617805290844e-08	7.0	222.0	16.0
3.0	AK3	4.1035617805290844e-08	7.0	222.0	16.0
3.0	COASY	4.1035617805290844e-08	7.0	222.0	16.0
3.0	NADSYN1	4.1035617805290844e-08	7.0	222.0	16.0
3.0	PTPN18	4.1035617805290844e-08	7.0	222.0	16.0
3.0	NUDT16	5.435752590577091e-08	13.0	222.0	48.0
3.0	PTEN	1.1066917673174914e-07	29.0	222.0	181.0
3.0	DGKG	1.2545748021159823e-07	8.0	222.0	21.0
3.0	DGKH	1.2545748021159823e-07	8.0	222.0	21.0
3.0	GK	1.2545748021159823e-07	8.0	222.0	21.0
3.0	PANK2	1.4655845173317618e-07	9.0	222.0	26.0
3.0	ADAT1	1.5874281016584453e-07	5.0	222.0	9.0
3.0	LGALS13	1.5874281016584453e-07	5.0	222.0	9.0
3.0	PGAP2	1.5874281016584453e-07	5.0	222.0	9.0
3.0	PHLPP2	1.5874281016584453e-07	5.0	222.0	9.0
3.0	VNN2	1.5874281016584453e-07	5.0	222.0	9.0
3.0	PLCB2	1.655589730981808e-07	14.0	222.0	56.0
3.0	NUDT17	2.1439632743770478e-07	4.0	222.0	6.0
3.0	PIPSL	2.1439632743770478e-07	4.0	222.0	6.0
3.0	SERAC1	2.1439632743770478e-07	4.0	222.0	6.0
3.0	ACSM5	3.262981915161873e-07	7.0	222.0	17.0
3.0	ALPI	3.262981915161873e-07	7.0	222.0	17.0
3.0	CDC14C	3.262981915161873e-07	7.0	222.0	17.0
3.0	PIK3C3	3.2995618878852845e-07	15.0	222.0	64.0
3.0	ITPKC	4.6237808220295605e-07	6.0	222.0	13.0
3.0	OC90	4.6237808220295605e-07	6.0	222.0	13.0
3.0	PPM1L	4.6237808220295605e-07	6.0	222.0	13.0
3.0	PTP4A3	4.6237808220295605e-07	6.0	222.0	13.0
3.0	STARD7	4.6237808220295605e-07	6.0	222.0	13.0
3.0	ADA2	5.48609903510804e-07	9.0	222.0	27.0
3.0	ELOVL6	5.48609903510804e-07	9.0	222.0	27.0
3.0	DGAT2	5.63780229933264e-07	13.0	222.0	51.0
3.0	PDE4A	6.149667474970683e-07	8.0	222.0	22.0
3.0	PDE8A	1.8675680083516941e-06	9.0	222.0	28.0
3.0	ACSM2A	2.0600289307337837e-06	7.0	222.0	18.0
3.0	APOBEC3F	2.0600289307337837e-06	7.0	222.0	18.0
3.0	DUSP8	2.0600289307337837e-06	7.0	222.0	18.0
3.0	SLC27A3	2.0600289307337837e-06	7.0	222.0	18.0
3.0	SUCLG1	2.0600289307337837e-06	7.0	222.0	18.0
3.0	ACLY	2.623708237054865e-06	8.0	222.0	23.0
3.0	DGKA	2.623708237054865e-06	8.0	222.0	23.0
3.0	PTPN12	2.623708237054865e-06	8.0	222.0	23.0
3.0	ADAT2	3.9508368497684025e-06	5.0	222.0	10.0
3.0	ENTPD1	3.9508368497684025e-06	5.0	222.0	10.0
3.0	PPP4R1	3.9508368497684025e-06	5.0	222.0	10.0
3.0	PPP4R1L	3.9508368497684025e-06	5.0	222.0	10.0
3.0	PLCB3	4.486575105789149e-06	13.0	222.0	54.0
3.0	GPCPD1	4.533483318887609e-06	6.0	222.0	14.0
3.0	PPT2	4.533483318887609e-06	6.0	222.0	14.0
3.0	PTPN5	4.533483318887609e-06	6.0	222.0	14.0
3.0	DGKB	9.913066530306246e-06	8.0	222.0	24.0
3.0	PDE10A	9.913066530306246e-06	8.0	222.0	24.0
3.0	GDPD4	9.983613173558067e-06	3.0	222.0	4.0
3.0	HDHD2	9.983613173558067e-06	3.0	222.0	4.0
3.0	MTMR10	9.983613173558067e-06	3.0	222.0	4.0
3.0	NUDT13	9.983613173558067e-06	3.0	222.0	4.0
3.0	PHOSPHO2	9.983613173558067e-06	3.0	222.0	4.0
3.0	PLEKHA6	9.983613173558067e-06	3.0	222.0	4.0
3.0	DUSP5	1.0708326944985999e-05	7.0	222.0	19.0
3.0	DUSP9	1.0708326944985999e-05	7.0	222.0	19.0
3.0	GK2	1.0708326944985999e-05	7.0	222.0	19.0
3.0	PRPS1L1	1.0708326944985999e-05	7.0	222.0	19.0
3.0	PTPN4	1.0708326944985999e-05	7.0	222.0	19.0
3.0	PEMT	1.690611509820893e-05	9.0	222.0	30.0
3.0	ENPP2	1.7152643943548564e-05	10.0	222.0	36.0
3.0	ALPG	1.782317624111622e-05	4.0	222.0	7.0
3.0	CPPED1	1.782317624111622e-05	4.0	222.0	7.0
3.0	SMPDL3A	1.782317624111622e-05	4.0	222.0	7.0
3.0	TNS2	1.782317624111622e-05	4.0	222.0	7.0
3.0	CTDSP1	3.2789060954378474e-05	6.0	222.0	15.0
3.0	CTDSP2	3.2789060954378474e-05	6.0	222.0	15.0
3.0	DUSP12	3.2789060954378474e-05	6.0	222.0	15.0
3.0	ENTPD5	3.2789060954378474e-05	6.0	222.0	15.0
3.0	ETNPPL	3.2789060954378474e-05	6.0	222.0	15.0
3.0	NOTUM	3.2789060954378474e-05	6.0	222.0	15.0
3.0	PLPP4	3.2789060954378474e-05	6.0	222.0	15.0
3.0	PTPRR	3.2789060954378474e-05	6.0	222.0	15.0
3.0	ACSS1	4.718360123117624e-05	7.0	222.0	20.0
3.0	DUSP16	4.718360123117624e-05	7.0	222.0	20.0
3.0	DUSP2	4.718360123117624e-05	7.0	222.0	20.0
3.0	PTPN9	4.718360123117624e-05	7.0	222.0	20.0
3.0	CPNE7	5.4900644860091655e-05	5.0	222.0	11.0
3.0	JMJD7-PLA2G4B	5.4900644860091655e-05	5.0	222.0	11.0
3.0	NT5C3B	5.4900644860091655e-05	5.0	222.0	11.0
3.0	PIP5KL1	5.4900644860091655e-05	5.0	222.0	11.0
3.0	PLPP6	5.4900644860091655e-05	5.0	222.0	11.0
3.0	PPP2R2B	5.4900644860091655e-05	5.0	222.0	11.0
3.0	PPP2R2C	5.4900644860091655e-05	5.0	222.0	11.0
3.0	PRPSAP1	5.4900644860091655e-05	5.0	222.0	11.0
3.0	PDE1A	0.00010393935991357402	8.0	222.0	26.0
3.0	MGLL	0.00011590395255616923	9.0	222.0	32.0
3.0	AWAT2	0.00018043062675943857	7.0	222.0	21.0
3.0	PANK1	0.00018043062675943857	7.0	222.0	21.0
3.0	PLPPR5	0.00018043062675943857	7.0	222.0	21.0
3.0	LRGUK	0.0001851832716228481	6.0	222.0	16.0
3.0	SCD5	0.0001851832716228481	6.0	222.0	16.0
3.0	PLD6	0.0002950957237115034	8.0	222.0	27.0
3.0	DDHD1	0.0004925775486900399	5.0	222.0	12.0
3.0	PHLPP1	0.0004925775486900399	5.0	222.0	12.0
3.0	ERH	0.0004932794473965316	4.0	222.0	8.0
3.0	GLYAT	0.0004932794473965316	4.0	222.0	8.0
3.0	CDC14B	0.0006104504909687384	7.0	222.0	22.0
3.0	PANK3	0.0006104504909687384	7.0	222.0	22.0
3.0	APOBEC1	0.0007567547483682561	11.0	222.0	48.0
3.0	DGKD	0.0007771446505426029	8.0	222.0	28.0
3.0	MAGI3	0.0008530149915735438	6.0	222.0	17.0
3.0	PTPRG	0.0008530149915735438	6.0	222.0	17.0
3.0	PTPRN2	0.0008530149915735438	6.0	222.0	17.0
3.0	RUFY1	0.0008530149915735438	6.0	222.0	17.0
3.0	STARD10	0.0008530149915735438	6.0	222.0	17.0
3.0	GPAM	0.0010056533578275129	12.0	222.0	56.0
3.0	ACSS2	0.0018566461426884786	7.0	222.0	23.0
3.0	PGP	0.0018566461426884786	7.0	222.0	23.0
3.0	EFR3A	0.0018959440344973031	3.0	222.0	5.0
3.0	EFR3B	0.0018959440344973031	3.0	222.0	5.0
3.0	FAM126A	0.0018959440344973031	3.0	222.0	5.0
3.0	FAM126B	0.0018959440344973031	3.0	222.0	5.0
3.0	TTC7B	0.0018959440344973031	3.0	222.0	5.0
3.0	VNN3	0.0018959440344973031	3.0	222.0	5.0
3.0	PPA2	0.003155741999570618	5.0	222.0	13.0
3.0	ACSM6	0.0033151606810373213	6.0	222.0	18.0
3.0	DUSP26	0.0033151606810373213	6.0	222.0	18.0
3.0	GPD2	0.0033151606810373213	6.0	222.0	18.0
3.0	PTPRU	0.0033151606810373213	6.0	222.0	18.0
3.0	RRM1	0.0033151606810373213	6.0	222.0	18.0
3.0	ACOT7	0.00443273744855051	8.0	222.0	30.0
3.0	PNKP	0.00443273744855051	8.0	222.0	30.0
3.0	ACP4	0.005144138147640413	7.0	222.0	24.0
3.0	PRPS2	0.005144138147640413	7.0	222.0	24.0
3.0	ITPKA	0.005679457565631786	9.0	222.0	37.0
3.0	MLYCD	0.005679457565631786	9.0	222.0	37.0
3.0	DCAKD	0.00655138013857985	4.0	222.0	9.0
3.0	LYPLAL1	0.00655138013857985	4.0	222.0	9.0
3.0	SERINC1	0.00655138013857985	4.0	222.0	9.0
3.0	DHODH	0.00972224279162292	8.0	222.0	31.0
4.0	POLD1	6.28988633809026e-173	46.0	181.0	65.0
4.0	POLE	1.5651714506962959e-145	40.0	181.0	58.0
4.0	POLD2	2.764122992949879e-133	34.0	181.0	46.0
4.0	POLD3	2.764122992949879e-133	34.0	181.0	46.0
4.0	POLD4	2.764122992949879e-133	34.0	181.0	46.0
4.0	POLR2H	2.0291553195243828e-110	41.0	181.0	77.0
4.0	EXO1	2.623261329534415e-106	31.0	181.0	47.0
4.0	POLR2E	3.7638577895304884e-106	40.0	181.0	76.0
4.0	POLR2F	3.7638577895304884e-106	40.0	181.0	76.0
4.0	POLR2K	6.699380202469985e-103	40.0	181.0	78.0
4.0	POLR2L	6.699380202469985e-103	40.0	181.0	78.0
4.0	FEN1	2.075475947621057e-102	35.0	181.0	61.0
4.0	RPA1	2.0986134370643496e-102	41.0	181.0	82.0
4.0	RFC3	2.2849598428465727e-97	33.0	181.0	57.0
4.0	POLE2	7.585895037036305e-97	28.0	181.0	42.0
4.0	RPA3	3.7251389288680422e-96	38.0	181.0	75.0
4.0	RPA2	2.817243087319121e-95	42.0	181.0	91.0
4.0	RFC2	1.3079526464681434e-91	33.0	181.0	60.0
4.0	RFC4	1.3079526464681434e-91	33.0	181.0	60.0
4.0	RFC5	1.3079526464681434e-91	33.0	181.0	60.0
4.0	POLE4	2.446958858130448e-89	28.0	181.0	45.0
4.0	POLR2C	1.3486211689311904e-79	31.0	181.0	60.0
4.0	POLR2B	5.148225621649182e-78	31.0	181.0	61.0
4.0	POLR2A	1.3543763560727986e-77	32.0	181.0	65.0
4.0	POLR2J	1.746643379067034e-76	31.0	181.0	62.0
4.0	POLR2I	6.843372905613947e-74	30.0	181.0	60.0
4.0	POLK	6.265251533678225e-70	18.0	181.0	24.0
4.0	TATDN1	4.5362453304399294e-69	13.0	181.0	13.0
4.0	APEX1	2.2415988703662752e-68	32.0	181.0	72.0
4.0	POLR2G	2.99465456150488e-68	31.0	181.0	68.0
4.0	LIG1	3.501448169871386e-68	23.0	181.0	39.0
4.0	POLE3	1.1548656081567992e-65	29.0	181.0	62.0
4.0	ERI2	4.24824644550622e-64	14.0	181.0	16.0
4.0	POLR2D	1.5844820115890854e-63	31.0	181.0	72.0
4.0	RFC1	1.6221746639023977e-63	26.0	181.0	52.0
4.0	GTF2H3	1.8490730207087146e-62	25.0	181.0	49.0
4.0	DNA2	8.577936520919376e-62	28.0	181.0	61.0
4.0	EXO5	3.3681210742850455e-61	15.0	181.0	19.0
4.0	EXD2	7.734279122930272e-58	11.0	181.0	11.0
4.0	EXOG	2.5348771037969508e-54	13.0	181.0	16.0
4.0	PRIM2	1.6359829475239816e-51	18.0	181.0	31.0
4.0	PCNA	7.228498917991238e-50	35.0	181.0	108.0
4.0	APEX2	2.7978530696498442e-49	14.0	181.0	20.0
4.0	DIS3	5.318051641597663e-49	17.0	181.0	29.0
4.0	EXOSC2	5.318051641597663e-49	17.0	181.0	29.0
4.0	XRCC1	5.318051641597663e-49	17.0	181.0	29.0
4.0	ENDOV	6.254438695562085e-49	12.0	181.0	15.0
4.0	GTF2H2	2.244502416715813e-48	25.0	181.0	60.0
4.0	MRE11	4.111714284191389e-48	29.0	181.0	79.0
4.0	REV3L	1.3586456235630421e-47	11.0	181.0	13.0
4.0	RNASEH2A	1.3586456235630421e-47	11.0	181.0	13.0
4.0	GTF2H4	6.492239074451396e-47	24.0	181.0	57.0
4.0	POLI	1.0280245947697543e-46	10.0	181.0	11.0
4.0	EXOSC5	1.6815544313777591e-46	16.0	181.0	27.0
4.0	EXOSC7	1.6815544313777591e-46	16.0	181.0	27.0
4.0	DCLRE1C	1.8580231457156894e-46	14.0	181.0	21.0
4.0	EME1	1.8580231457156894e-46	14.0	181.0	21.0
4.0	GTF2H1	2.266292883384564e-46	22.0	181.0	49.0
4.0	GEN1	4.512511698971574e-45	20.0	181.0	42.0
4.0	ERCC3	1.848469253445293e-44	25.0	181.0	64.0
4.0	PRIM1	1.8692619866870905e-44	16.0	181.0	28.0
4.0	MUS81	6.831574181715307e-44	14.0	181.0	22.0
4.0	ERCC2	1.91590842794332e-43	28.0	181.0	80.0
4.0	DCP2	2.3346008673229947e-43	17.0	181.0	32.0
4.0	EXOSC4	1.5006752224495708e-42	16.0	181.0	29.0
4.0	POLA1	1.757441323655601e-42	19.0	181.0	40.0
4.0	RAD50	7.44944635343749e-42	27.0	181.0	77.0
4.0	EME2	1.528313744258767e-41	13.0	181.0	20.0
4.0	MGME1	3.8014840246606116e-41	9.0	181.0	10.0
4.0	ELAC1	5.630258093272272e-41	8.0	181.0	8.0
4.0	RNASE4	5.630258093272272e-41	8.0	181.0	8.0
4.0	USB1	5.630258093272272e-41	8.0	181.0	8.0
4.0	POLA2	8.988476832733253e-41	16.0	181.0	30.0
4.0	SLX4	8.988476832733253e-41	16.0	181.0	30.0
4.0	ERCC4	4.429264854575841e-40	20.0	181.0	46.0
4.0	POLR1C	5.492040773878271e-40	15.0	181.0	27.0
4.0	SLX1A	2.106169549556876e-39	14.0	181.0	24.0
4.0	SLX1B	2.106169549556876e-39	14.0	181.0	24.0
4.0	MEIOB	4.1514534549868e-39	13.0	181.0	21.0
4.0	DCLRE1A	3.039446891164157e-38	10.0	181.0	13.0
4.0	RNASEH1	3.039446891164157e-38	10.0	181.0	13.0
4.0	PARN	1.4945482925965297e-37	16.0	181.0	32.0
4.0	GTF2H5	1.5537152184396276e-37	19.0	181.0	44.0
4.0	RAD1	2.6635757180751986e-37	17.0	181.0	36.0
4.0	FAN1	1.0648632554960341e-36	12.0	181.0	19.0
4.0	DIS3L	1.101369436472782e-36	9.0	181.0	11.0
4.0	EXOSC3	5.4269628394053104e-36	17.0	181.0	37.0
4.0	DBR1	1.376884859659529e-35	8.0	181.0	9.0
4.0	REXO2	1.376884859659529e-35	8.0	181.0	9.0
4.0	GTF2F2	2.1913554642055106e-35	19.0	181.0	46.0
4.0	RPPH1	6.471018012376857e-35	10.0	181.0	14.0
4.0	EXOSC9	1.0362790546593361e-34	16.0	181.0	34.0
4.0	POLH	2.0910567762690274e-34	12.0	181.0	20.0
4.0	POLR3H	2.0910567762690274e-34	12.0	181.0	20.0
4.0	POLR3GL	2.468054686532058e-34	11.0	181.0	17.0
4.0	NTHL1	6.433806849152294e-34	14.0	181.0	27.0
4.0	POLR1D	5.036044241207955e-33	13.0	181.0	24.0
4.0	DNASE1L1	5.764671469698753e-33	9.0	181.0	12.0
4.0	PNLDC1	5.764671469698753e-33	9.0	181.0	12.0
4.0	TOE1	5.764671469698753e-33	9.0	181.0	12.0
4.0	ERCC1	1.714601016322422e-32	19.0	181.0	49.0
4.0	POLR3A	2.482517996598969e-32	12.0	181.0	21.0
4.0	GTF2F1	2.5438690060464264e-32	21.0	181.0	59.0
4.0	ERCC5	4.0290073802375643e-32	15.0	181.0	32.0
4.0	POP5	4.960351720870174e-32	10.0	181.0	15.0
4.0	POP7	4.960351720870174e-32	10.0	181.0	15.0
4.0	NELFA	6.114170859300341e-32	11.0	181.0	18.0
4.0	RBBP8	1.3215002264623373e-31	19.0	181.0	50.0
4.0	POLR3C	2.54200690415056e-31	13.0	181.0	25.0
4.0	REV1	2.822918298139054e-31	8.0	181.0	10.0
4.0	ISG20	6.816610270549138e-31	14.0	181.0	29.0
4.0	APTX	1.9083241875949502e-30	12.0	181.0	22.0
4.0	POLR3K	1.9083241875949502e-30	12.0	181.0	22.0
4.0	DNASE1L2	8.088079024671749e-30	9.0	181.0	13.0
4.0	TREX2	8.088079024671749e-30	9.0	181.0	13.0
4.0	TSEN15	8.088079024671749e-30	9.0	181.0	13.0
4.0	TSEN54	8.088079024671749e-30	9.0	181.0	13.0
4.0	EDC3	8.47661898836184e-30	11.0	181.0	19.0
4.0	NELFCD	8.47661898836184e-30	11.0	181.0	19.0
4.0	RNASEK	1.0185787935395266e-29	6.0	181.0	6.0
4.0	POLR3E	1.6578007907191531e-29	10.0	181.0	16.0
4.0	POP1	1.6578007907191531e-29	10.0	181.0	16.0
4.0	POP4	1.6578007907191531e-29	10.0	181.0	16.0
4.0	RPP21	1.6578007907191531e-29	10.0	181.0	16.0
4.0	RPP38	1.6578007907191531e-29	10.0	181.0	16.0
4.0	RPP40	1.6578007907191531e-29	10.0	181.0	16.0
4.0	CCNH	2.9734078898597095e-29	20.0	181.0	58.0
4.0	POLB	1.750476750411273e-28	15.0	181.0	35.0
4.0	PAN2	7.174530528626283e-28	11.0	181.0	20.0
4.0	DNASE2B	9.535007236340479e-28	8.0	181.0	11.0
4.0	ERI3	9.535007236340479e-28	8.0	181.0	11.0
4.0	RMRP	9.535007236340479e-28	8.0	181.0	11.0
4.0	RNASE1	9.535007236340479e-28	8.0	181.0	11.0
4.0	POLG	2.7964099186590025e-27	10.0	181.0	17.0
4.0	RPP14	2.7964099186590025e-27	10.0	181.0	17.0
4.0	RPP25	2.7964099186590025e-27	10.0	181.0	17.0
4.0	RPP30	2.7964099186590025e-27	10.0	181.0	17.0
4.0	POLR3B	3.803466010654732e-27	12.0	181.0	24.0
4.0	POLL	4.032451265093397e-27	9.0	181.0	14.0
4.0	TSEN2	4.032451265093397e-27	9.0	181.0	14.0
4.0	TSEN34	4.032451265093397e-27	9.0	181.0	14.0
4.0	RAD9A	5.882230146558165e-27	16.0	181.0	41.0
4.0	XRN1	6.041407841477091e-26	14.0	181.0	33.0
4.0	POLR3D	1.0756585225887335e-25	12.0	181.0	25.0
4.0	POLR3F	1.0756585225887335e-25	12.0	181.0	25.0
4.0	PRIMPOL	8.325234966231762e-25	8.0	181.0	12.0
4.0	RNASET2	8.325234966231762e-25	8.0	181.0	12.0
4.0	TATDN2	8.325234966231762e-25	8.0	181.0	12.0
4.0	TCEA1	1.5303528212547689e-24	11.0	181.0	22.0
4.0	TENT5B	4.4145109396676364e-24	5.0	181.0	5.0
4.0	TENT5D	4.4145109396676364e-24	5.0	181.0	5.0
4.0	MNAT1	1.0099375028740655e-23	21.0	181.0	73.0
4.0	APLF	1.574965356705576e-23	10.0	181.0	19.0
4.0	DCLRE1B	1.574965356705576e-23	10.0	181.0	19.0
4.0	KIAA0391	1.574965356705576e-23	10.0	181.0	19.0
4.0	RNASEH2B	1.574965356705576e-23	10.0	181.0	19.0
4.0	SUPT5H	2.0517788109141908e-23	13.0	181.0	31.0
4.0	CDK7	2.2147311880088267e-23	22.0	181.0	80.0
4.0	RAD9B	4.0878423893243316e-23	12.0	181.0	27.0
4.0	EXOSC10	4.2847795619156136e-23	11.0	181.0	23.0
4.0	LIG3	4.2847795619156136e-23	11.0	181.0	23.0
4.0	POLR3G	4.2847795619156136e-23	11.0	181.0	23.0
4.0	DNASE1	9.7656328187247e-23	9.0	181.0	16.0
4.0	DNASE1L3	9.7656328187247e-23	9.0	181.0	16.0
4.0	POLR2J2	1.3200569348200563e-22	7.0	181.0	10.0
4.0	POLR2J3	1.3200569348200563e-22	7.0	181.0	10.0
4.0	CNOT8	2.192457028262533e-22	13.0	181.0	32.0
4.0	TOP3A	2.192457028262533e-22	13.0	181.0	32.0
4.0	ISG20L2	2.5667697351675693e-22	8.0	181.0	13.0
4.0	RNASE2	2.5667697351675693e-22	8.0	181.0	13.0
4.0	TERC	2.5667697351675693e-22	8.0	181.0	13.0
4.0	PAN3	5.792690098009852e-22	12.0	181.0	28.0
4.0	SSRP1	6.182346821469274e-22	10.0	181.0	20.0
4.0	MBD4	9.08416215639882e-22	11.0	181.0	24.0
4.0	NELFB	9.08416215639882e-22	11.0	181.0	24.0
4.0	RPA4	9.08416215639882e-22	11.0	181.0	24.0
4.0	POLR1B	6.236972093887347e-21	9.0	181.0	17.0
4.0	OGG1	1.965427901437451e-20	14.0	181.0	39.0
4.0	XRCC3	1.965427901437451e-20	14.0	181.0	39.0
4.0	RAD51C	1.123699968334114e-19	14.0	181.0	40.0
4.0	DCPS	2.5097369632394145e-19	9.0	181.0	18.0
4.0	ZNRD1	2.5097369632394145e-19	9.0	181.0	18.0
4.0	CRCP	3.4979877243453334e-19	10.0	181.0	22.0
4.0	XRN2	3.4979877243453334e-19	10.0	181.0	22.0
4.0	EXD3	1.951505342029553e-18	4.0	181.0	4.0
4.0	PGBD5	1.951505342029553e-18	4.0	181.0	4.0
4.0	RNASE12	1.951505342029553e-18	4.0	181.0	4.0
4.0	RNASE9	1.951505342029553e-18	4.0	181.0	4.0
4.0	RPAP1	1.951505342029553e-18	4.0	181.0	4.0
4.0	DNASE2	2.468461570441019e-18	8.0	181.0	15.0
4.0	RNASE8	2.468461570441019e-18	8.0	181.0	15.0
4.0	SUPT4H1	4.4335529310131885e-18	12.0	181.0	32.0
4.0	CNOT6L	4.442616561527996e-18	13.0	181.0	37.0
4.0	ELL	5.500394223668807e-18	10.0	181.0	23.0
4.0	MUTYH	5.500394223668807e-18	10.0	181.0	23.0
4.0	MPG	1.2039457240809664e-17	7.0	181.0	12.0
4.0	DNTT	1.441720176432374e-17	6.0	181.0	9.0
4.0	POLN	1.441720176432374e-17	6.0	181.0	9.0
4.0	CNOT6	2.3568777218442984e-17	13.0	181.0	38.0
4.0	TBP	6.750146473072708e-17	16.0	181.0	56.0
4.0	RMI1	6.871961547730308e-17	10.0	181.0	24.0
4.0	MRPL44	1.0249573970464719e-16	8.0	181.0	16.0
4.0	POLR1E	1.3406522171187355e-16	9.0	181.0	20.0
4.0	TAF13	1.3406522171187355e-16	9.0	181.0	20.0
4.0	NELFE	1.6415058018332317e-16	11.0	181.0	29.0
4.0	NEIL1	7.012137555222836e-16	10.0	181.0	25.0
4.0	DICER1	7.911929001230262e-16	14.0	181.0	46.0
4.0	ELOA	9.74998630655122e-16	7.0	181.0	13.0
4.0	ELOA2	9.74998630655122e-16	7.0	181.0	13.0
4.0	ELOA3	9.74998630655122e-16	7.0	181.0	13.0
4.0	ELOA3B	9.74998630655122e-16	7.0	181.0	13.0
4.0	ELOA3D	9.74998630655122e-16	7.0	181.0	13.0
4.0	TEP1	9.74998630655122e-16	7.0	181.0	13.0
4.0	CPSF3	1.97770850252784e-15	9.0	181.0	21.0
4.0	DGCR8	1.97770850252784e-15	9.0	181.0	21.0
4.0	POLR1A	1.97770850252784e-15	9.0	181.0	21.0
4.0	TENT4B	1.97770850252784e-15	9.0	181.0	21.0
4.0	TENT5A	2.166847943754842e-15	5.0	181.0	7.0
4.0	TRIR	2.166847943754842e-15	5.0	181.0	7.0
4.0	EXOSC1	2.745577330427695e-15	8.0	181.0	17.0
4.0	LACTB2	3.907582973569186e-15	6.0	181.0	10.0
4.0	DDB1	8.394250149109492e-15	13.0	181.0	42.0
4.0	ENDOG	2.0712923330690515e-14	12.0	181.0	37.0
4.0	TSNAX	4.217633690179989e-14	7.0	181.0	14.0
4.0	TWISTNB	4.217633690179989e-14	7.0	181.0	14.0
4.0	POLQ	4.3517303610678097e-14	10.0	181.0	27.0
4.0	DIS3L2	5.103778606489818e-14	8.0	181.0	18.0
4.0	GTF3C2	1.4654882971060257e-13	4.0	181.0	5.0
4.0	POLR2M	1.4654882971060257e-13	4.0	181.0	5.0
4.0	PDE12	2.7462104307615077e-13	10.0	181.0	28.0
4.0	SUPT16H	2.7462104307615077e-13	10.0	181.0	28.0
4.0	TAF5	2.7462104307615077e-13	10.0	181.0	28.0
4.0	POLM	3.8322012166310144e-13	6.0	181.0	11.0
4.0	ERI1	6.974240802412094e-13	8.0	181.0	19.0
4.0	CNOT7	7.101583605795978e-13	14.0	181.0	52.0
4.0	TAF11	8.344481897260447e-13	11.0	181.0	34.0
4.0	REXO1	8.899149593977943e-13	3.0	181.0	3.0
4.0	REXO1L1P	8.899149593977943e-13	3.0	181.0	3.0
4.0	RNASE11	8.899149593977943e-13	3.0	181.0	3.0
4.0	ZC3H12B	8.899149593977943e-13	3.0	181.0	3.0
4.0	ZC3H12C	8.899149593977943e-13	3.0	181.0	3.0
4.0	AC092881.1	1.0684036896239848e-12	13.0	181.0	46.0
4.0	SMUG1	1.104560764132735e-12	7.0	181.0	15.0
4.0	TSN	1.104560764132735e-12	7.0	181.0	15.0
4.0	NEIL2	1.6499145751173692e-12	9.0	181.0	24.0
4.0	PNPT1	4.016948366934759e-12	12.0	181.0	41.0
4.0	NBN	5.312512990873209e-12	15.0	181.0	61.0
4.0	EXOSC8	7.336114702591454e-12	8.0	181.0	20.0
4.0	BRIP1	8.87967937461492e-12	13.0	181.0	48.0
4.0	CUL4B	1.3007915903312678e-11	11.0	181.0	36.0
4.0	CHRAC1	1.7527096014608524e-11	6.0	181.0	12.0
4.0	NOB1	1.7527096014608524e-11	6.0	181.0	12.0
4.0	RCL1	1.7527096014608524e-11	6.0	181.0	12.0
4.0	REXO4	1.7527096014608524e-11	6.0	181.0	12.0
4.0	TUT1	1.7527096014608524e-11	6.0	181.0	12.0
4.0	YBEY	1.7527096014608524e-11	6.0	181.0	12.0
4.0	WRN	1.9851066893310755e-11	16.0	181.0	70.0
4.0	NOCT	6.16147422297872e-11	9.0	181.0	26.0
4.0	RMI2	6.16147422297872e-11	9.0	181.0	26.0
4.0	SMG6	6.16147422297872e-11	9.0	181.0	26.0
4.0	XPA	6.16147422297872e-11	9.0	181.0	26.0
4.0	NEIL3	6.166045238960982e-11	8.0	181.0	21.0
4.0	PAPOLB	1.4895294162461757e-10	5.0	181.0	9.0
4.0	PAPOLG	1.4895294162461757e-10	5.0	181.0	9.0
4.0	TENT5C	1.4895294162461757e-10	5.0	181.0	9.0
4.0	CIAO3	2.641969102313531e-10	4.0	181.0	6.0
4.0	TERF2	3.743410092260385e-10	13.0	181.0	52.0
4.0	CD3EAP	4.4567375344125217e-10	6.0	181.0	13.0
4.0	ISY1	4.4567375344125217e-10	6.0	181.0	13.0
4.0	GTF2E2	2.2521570750121878e-09	7.0	181.0	18.0
4.0	TRNT1	2.2521570750121878e-09	7.0	181.0	18.0
4.0	TOPBP1	2.4977546804030873e-09	8.0	181.0	23.0
4.0	RAD51	4.817553458591466e-09	12.0	181.0	48.0
4.0	BDP1	7.381653214944084e-09	5.0	181.0	10.0
4.0	CTDP1	1.1223123860746404e-08	12.0	181.0	49.0
4.0	ATRIP	1.2607951474138172e-08	8.0	181.0	24.0
4.0	RIDA	1.2607951474138172e-08	8.0	181.0	24.0
4.0	XRCC4	1.6730307222400045e-08	7.0	181.0	19.0
4.0	PNKP	2.0100999362940842e-08	9.0	181.0	30.0
4.0	SPO11	2.0100999362940842e-08	9.0	181.0	30.0
4.0	CDK9	2.290581034168881e-08	14.0	181.0	65.0
4.0	REXO5	3.447770549756178e-08	3.0	181.0	4.0
4.0	SNAPC3	3.447770549756178e-08	3.0	181.0	4.0
4.0	UAP1L1	3.447770549756178e-08	3.0	181.0	4.0
4.0	XRCC6	3.847780181085747e-08	13.0	181.0	58.0
4.0	PMS2	5.589073537088645e-08	8.0	181.0	25.0
4.0	RTEL1	6.757567701574342e-08	9.0	181.0	31.0
4.0	CNOT1	7.588340826449254e-08	13.0	181.0	59.0
4.0	ELAC2	7.91369302053848e-08	6.0	181.0	15.0
4.0	NABP2	7.91369302053848e-08	6.0	181.0	15.0
4.0	SLFN14	7.91369302053848e-08	6.0	181.0	15.0
4.0	TAF15	7.91369302053848e-08	6.0	181.0	15.0
4.0	TENT2	7.91369302053848e-08	6.0	181.0	15.0
4.0	ZRANB3	1.0168763158875459e-07	7.0	181.0	20.0
4.0	CCNT1	1.4485199299868446e-07	11.0	181.0	45.0
4.0	TDP1	1.8030492360039478e-07	5.0	181.0	11.0
4.0	ASTE1	4.291699733338405e-07	2.0	181.0	2.0
4.0	HARBI1	4.291699733338405e-07	2.0	181.0	2.0
4.0	TATDN3	4.291699733338405e-07	2.0	181.0	2.0
4.0	TERF1	4.784706499731964e-07	12.0	181.0	54.0
4.0	TAF7L	5.203719465235641e-07	7.0	181.0	21.0
4.0	RAD17	6.118301554910941e-07	9.0	181.0	33.0
4.0	POLG2	6.493136440422309e-07	6.0	181.0	16.0
4.0	SLFN13	6.493136440422309e-07	6.0	181.0	16.0
4.0	TUT4	6.493136440422309e-07	6.0	181.0	16.0
4.0	TUT7	6.493136440422309e-07	6.0	181.0	16.0
4.0	EXOSC6	7.880408528613975e-07	8.0	181.0	27.0
4.0	RAD51D	7.880408528613975e-07	8.0	181.0	27.0
4.0	TAF6	7.880408528613975e-07	8.0	181.0	27.0
4.0	DROSHA	1.6693680847603869e-06	9.0	181.0	34.0
4.0	PARP2	1.6693680847603869e-06	9.0	181.0	34.0
4.0	NCBP1	1.7743976582033767e-06	12.0	181.0	56.0
4.0	GTF2E1	2.29513130384665e-06	7.0	181.0	22.0
4.0	RNGTT	2.29513130384665e-06	7.0	181.0	22.0
4.0	XAB2	2.5897687073661167e-06	5.0	181.0	12.0
4.0	NUBP2	3.168993573615272e-06	4.0	181.0	8.0
4.0	PCLAF	3.168993573615272e-06	4.0	181.0	8.0
4.0	BLM	4.51899718148884e-06	16.0	181.0	93.0
4.0	HUS1	7.701803680857354e-06	8.0	181.0	29.0
4.0	TAF2	8.895072491529396e-06	7.0	181.0	23.0
4.0	NCBP2	1.0696177718254283e-05	12.0	181.0	59.0
4.0	CUL4A	1.8747126962976884e-05	10.0	181.0	44.0
4.0	EDC4	1.9932508848530398e-05	3.0	181.0	5.0
4.0	SNAPC1	1.9932508848530398e-05	3.0	181.0	5.0
4.0	SNAPC2	1.9932508848530398e-05	3.0	181.0	5.0
4.0	SNAPC4	1.9932508848530398e-05	3.0	181.0	5.0
4.0	SNAPC5	1.9932508848530398e-05	3.0	181.0	5.0
4.0	TOP1MT	1.9932508848530398e-05	3.0	181.0	5.0
4.0	TTC37	1.9932508848530398e-05	3.0	181.0	5.0
4.0	DDB2	2.1471048716661325e-05	8.0	181.0	30.0
4.0	ERCC8	2.168459091939631e-05	6.0	181.0	18.0
4.0	SND1	2.168459091939631e-05	6.0	181.0	18.0
4.0	PIWIL1	3.0785184972944775e-05	7.0	181.0	24.0
4.0	TAF4B	3.0785184972944775e-05	7.0	181.0	24.0
4.0	CCNK	3.7681821116347293e-05	10.0	181.0	45.0
4.0	CCNT2	5.432464515139162e-05	9.0	181.0	38.0
4.0	TREX1	5.7522738891335496e-05	13.0	181.0	71.0
4.0	GTF3C3	7.304755256809831e-05	4.0	181.0	9.0
4.0	N4BP2	7.304755256809831e-05	4.0	181.0	9.0
4.0	UVSSA	7.304755256809831e-05	4.0	181.0	9.0
4.0	TENT4A	9.50044050409658e-05	6.0	181.0	19.0
4.0	RHNO1	9.64422876852185e-05	7.0	181.0	25.0
4.0	MCM4	0.00013752041366867546	8.0	181.0	32.0
4.0	TERT	0.00013986023225683045	13.0	181.0	73.0
4.0	RAD51AP1	0.00017107214149027743	5.0	181.0	14.0
4.0	SSBP1	0.00017107214149027743	5.0	181.0	14.0
4.0	XRCC5	0.0002140820003544197	13.0	181.0	74.0
4.0	TAF4	0.0002766342569718091	7.0	181.0	26.0
4.0	MCM6	0.00031966799112283776	8.0	181.0	33.0
4.0	PAPOLA	0.00035905252255004697	6.0	181.0	20.0
4.0	TAF3	0.00035905252255004697	6.0	181.0	20.0
4.0	LIG4	0.00047185057352113694	9.0	181.0	41.0
4.0	SETMAR	0.00047185057352113694	9.0	181.0	41.0
4.0	TAF10	0.00047185057352113694	9.0	181.0	41.0
4.0	MCM7	0.0007068107699125652	8.0	181.0	34.0
4.0	GTF2A1	0.0007336683179864213	7.0	181.0	27.0
4.0	MCM5	0.0007336683179864213	7.0	181.0	27.0
4.0	CIAPIN1	0.0009018534173648583	4.0	181.0	10.0
4.0	LSM5	0.0009018534173648583	4.0	181.0	10.0
4.0	LSM2	0.000915420838419917	5.0	181.0	15.0
4.0	AEN	0.0014016932300835363	3.0	181.0	6.0
4.0	TOP3B	0.0014016932300835363	3.0	181.0	6.0
4.0	ERN2	0.001814204955971006	7.0	181.0	28.0
4.0	PIWIL2	0.001814204955971006	7.0	181.0	28.0
4.0	CDC45	0.0030237854507820013	8.0	181.0	36.0
4.0	DKC1	0.0030237854507820013	8.0	181.0	36.0
4.0	TAF1L	0.0030237854507820013	8.0	181.0	36.0
4.0	ENDOU	0.00356747906327772	6.0	181.0	22.0
4.0	AQR	0.0039738957883288534	5.0	181.0	16.0
4.0	MCM10	0.0039738957883288534	5.0	181.0	16.0
4.0	PSIP1	0.0039738957883288534	5.0	181.0	16.0
4.0	RNASE6	0.0039738957883288534	5.0	181.0	16.0
4.0	TDP2	0.0039738957883288534	5.0	181.0	16.0
4.0	CDK2AP1	0.005540853800563636	2.0	181.0	3.0
4.0	CIAO2B	0.005540853800563636	2.0	181.0	3.0
4.0	EAF1	0.005540853800563636	2.0	181.0	3.0
4.0	GTF3C6	0.005540853800563636	2.0	181.0	3.0
4.0	DXO	0.007067181576080739	4.0	181.0	11.0
4.0	LSM6	0.007067181576080739	4.0	181.0	11.0
4.0	LSM7	0.007067181576080739	4.0	181.0	11.0
4.0	PALB2	0.007067181576080739	4.0	181.0	11.0
4.0	STN1	0.007067181576080739	4.0	181.0	11.0
4.0	RAD23A	0.009246263128318877	7.0	181.0	30.0
4.0	UNG	0.009246263128318877	7.0	181.0	30.0
4.0	MCM3	0.00967869079049959	6.0	181.0	23.0
5.0	RPS14	7.840886801403609e-175	30.0	127.0	40.0
5.0	RPS13	7.439898488404537e-165	26.0	127.0	32.0
5.0	RPL5	2.73728171280165e-160	33.0	127.0	52.0
5.0	RPS5	2.8148241992043885e-154	26.0	127.0	34.0
5.0	RPS9	2.8148241992043885e-154	26.0	127.0	34.0
5.0	RPL12	1.109237237351026e-146	25.0	127.0	33.0
5.0	RPS7	1.1586043707949255e-144	33.0	127.0	57.0
5.0	RPS24	4.652282611825844e-144	24.0	127.0	31.0
5.0	RPL3	6.120800938977335e-142	25.0	127.0	34.0
5.0	RPL35	1.3314319331606205e-141	23.0	127.0	29.0
5.0	RPL35A	1.3314319331606205e-141	23.0	127.0	29.0
5.0	RPL41	1.3314319331606205e-141	23.0	127.0	29.0
5.0	RPS8	1.3314319331606205e-141	23.0	127.0	29.0
5.0	RPS10	4.080958842193901e-139	24.0	127.0	32.0
5.0	RPS28	4.080958842193901e-139	24.0	127.0	32.0
5.0	RPS16	2.000304215588595e-136	23.0	127.0	30.0
5.0	RPS17	2.000304215588595e-136	23.0	127.0	30.0
5.0	RPS21	2.000304215588595e-136	23.0	127.0	30.0
5.0	RPS3A	2.000304215588595e-136	23.0	127.0	30.0
5.0	RPS11	6.747600300448371e-134	22.0	127.0	28.0
5.0	RPS18	6.747600300448371e-134	22.0	127.0	28.0
5.0	RPS4Y1	6.747600300448371e-134	22.0	127.0	28.0
5.0	RPL10	3.0179258105756784e-133	25.0	127.0	36.0
5.0	RPS26	1.3924387195719613e-131	23.0	127.0	31.0
5.0	RPS4X	1.3924387195719613e-131	23.0	127.0	31.0
5.0	RPS15	4.210069683353863e-130	24.0	127.0	34.0
5.0	RPL26L1	1.7218737145704824e-129	20.0	127.0	24.0
5.0	RPL38	2.975461260833757e-129	25.0	127.0	37.0
5.0	RPL10A	8.020323833127068e-129	22.0	127.0	29.0
5.0	RPL19	8.020323833127068e-129	22.0	127.0	29.0
5.0	RPL7	4.826957074175062e-127	23.0	127.0	32.0
5.0	RPL27	3.211152853871229e-126	21.0	127.0	27.0
5.0	RPL37	3.211152853871229e-126	21.0	127.0	27.0
5.0	RPL3L	3.211152853871229e-126	21.0	127.0	27.0
5.0	RPL8	3.211152853871229e-126	21.0	127.0	27.0
5.0	RPL9	3.211152853871229e-126	21.0	127.0	27.0
5.0	RPS12	3.211152853871229e-126	21.0	127.0	27.0
5.0	RPS20	3.211152853871229e-126	21.0	127.0	27.0
5.0	RPL23A	5.5536113080966404e-126	24.0	127.0	35.0
5.0	RPSA	2.195472134845027e-125	26.0	127.0	41.0
5.0	RPL14	4.373135328464517e-124	22.0	127.0	30.0
5.0	RPL7A	4.373135328464517e-124	22.0	127.0	30.0
5.0	RPS23	4.373135328464517e-124	22.0	127.0	30.0
5.0	AC004086.1	8.877837594323477e-123	23.0	127.0	33.0
5.0	RPL13A	8.877837594323477e-123	23.0	127.0	33.0
5.0	RPLP0	7.021462660578372e-122	25.0	127.0	39.0
5.0	RPS4Y2	1.1824669528414503e-121	19.0	127.0	23.0
5.0	RPL11	1.99720679781538e-121	29.0	127.0	52.0
5.0	RPL10L	1.4246133576229433e-118	20.0	127.0	26.0
5.0	RPL13	1.4246133576229433e-118	20.0	127.0	26.0
5.0	RPL17	1.4246133576229433e-118	20.0	127.0	26.0
5.0	RPL18	1.4246133576229433e-118	20.0	127.0	26.0
5.0	RPL18A	1.4246133576229433e-118	20.0	127.0	26.0
5.0	RPL21	1.4246133576229433e-118	20.0	127.0	26.0
5.0	RPL27A	1.4246133576229433e-118	20.0	127.0	26.0
5.0	RPL28	1.4246133576229433e-118	20.0	127.0	26.0
5.0	RPL31	1.4246133576229433e-118	20.0	127.0	26.0
5.0	RPL32	1.4246133576229433e-118	20.0	127.0	26.0
5.0	RPL36	1.4246133576229433e-118	20.0	127.0	26.0
5.0	RPL36A	1.4246133576229433e-118	20.0	127.0	26.0
5.0	RPL37A	1.4246133576229433e-118	20.0	127.0	26.0
5.0	RPL4	1.4246133576229433e-118	20.0	127.0	26.0
5.0	RPLP2	1.4246133576229433e-118	20.0	127.0	26.0
5.0	RPS6	2.073108489550166e-118	24.0	127.0	37.0
5.0	RPL22L1	7.725971980318087e-114	18.0	127.0	22.0
5.0	RPS15A	2.5946575748135342e-112	21.0	127.0	30.0
5.0	RPS2	1.2928575025109816e-111	24.0	127.0	39.0
5.0	RPS25	5.842462130746255e-111	19.0	127.0	25.0
5.0	MRPS11	2.1086485877425788e-110	16.0	127.0	18.0
5.0	RPL15	3.246448608788469e-109	20.0	127.0	28.0
5.0	RPL34	3.246448608788469e-109	20.0	127.0	28.0
5.0	RPS29	3.246448608788469e-109	20.0	127.0	28.0
5.0	ETF1	2.196764158296193e-108	18.0	127.0	23.0
5.0	RPL36AL	4.768599345893676e-106	17.0	127.0	21.0
5.0	RPL22	5.082825418092552e-105	20.0	127.0	29.0
5.0	EIF3D	1.9895885874450776e-102	15.0	127.0	17.0
5.0	EIF3B	2.002727615780742e-101	14.0	127.0	15.0
5.0	RPL26	3.921629181031541e-100	26.0	127.0	50.0
5.0	RPL23	1.5400131078712457e-99	27.0	127.0	54.0
5.0	FAU	2.7566292149769992e-98	16.0	127.0	20.0
5.0	RPL39L	2.7566292149769992e-98	16.0	127.0	20.0
5.0	RPS27L	7.054717808333812e-98	26.0	127.0	51.0
5.0	RPL29	1.92007310874252e-97	20.0	127.0	31.0
5.0	RPL30	1.92007310874252e-97	20.0	127.0	31.0
5.0	RPL24	3.7350403241944175e-96	23.0	127.0	41.0
5.0	RPS27	7.405146276579363e-95	24.0	127.0	45.0
5.0	EIF3C	1.823065793447153e-94	14.0	127.0	16.0
5.0	MRPL11	1.823065793447153e-94	14.0	127.0	16.0
5.0	MRPS7	1.823065793447153e-94	14.0	127.0	16.0
5.0	MTIF3	1.823065793447153e-94	14.0	127.0	16.0
5.0	PABPC1	1.9635817715815327e-94	21.0	127.0	35.0
[truncated: 17,779 more rows]
